# Supplementary material for: Transcriptome analysis and functional identification of GmMYB46 in soybean seedlings under salt stress
Source: PeerJ. 2021 Nov 11;9:e12492. doi: 10.7717/peerj.12492 (PMC8590805; doi:10.7717/peerj.12492)
Supplement: Supplemental Information 2 [file peerj-09-12492-s002.xlsx]

## Sheet: Sheet1
Table S1 Primers used in this study
Gene	F (5'-3')	R (5'-3')
LOC100807235	CGGTCGCCGGAGAAGAATTA	ATCCACCGCCAGAAGTTGAG
LOC100816551	ACACATCGATGGACGCATCA	ATCGTCGAGCAACGTCTCAA
LOC100785783	TACAATCACCAGACCGCCAC	AACGTTACCGCCGGGTTTAT
LOC100787314	GGGAAGTGTCAGTTGCGAGA	TCCTTAAAAGAGCACGCCCC
LOC100795929	GGTCATGATGCAACCAAGCC	GCTAGAAGGCGCTTCTGTGA
LOC100805378	TATCGGCTTCAGCATGGTCG	ACGTCAACGACGTAGGACTC
LOC102663255	TTCACCGCACACCATCGTTA	GCTGCGGTGACTTTCAATCC
LOC100306125	GAGGGGTCATAAAGCCGTGT	AACTTGTGGCAGCTGTTGTG
LOC100787705	CATCTATAGGCACGCCCTCG	TGGCCATGATTGCAAGGACT
LOC100819491	GCTGTTACCCTCTTCGCTGT	GACCACAAGCTGCGTTCAAG
GmMYB46-OE Vector	GGATCCATGAGGAAGCCAGAAGCG	ACTAGTGTATGAAAAATCAAGAAATGG
GmMYB47-GFP Vector	GGATCCATGAGGAAGCCAGAAGCG	ACTAGTTCAGTATGAAAAATCAAGAAAT
P5CS1	GAGGCTGGGTTGGAAGAGTC	AAACACGGCCGATTGGATCT
SOD	TGGAACTGCCACCTTCACAA	TTCCGAGGTCATCAGGGTCT
POD	TAACCAACCAGACGAGACGC	TCGAATCTTGCAGGAGAGGC
NCED3	TGTCCTGTCTGAAATCCGCC	TTACGGCCGAGCATGTTTCT
