# Supplementary material for: Transcriptome analysis and functional identification of GmMYB46 in soybean seedlings under salt stress
Source: PeerJ. 2021 Nov 11;9:e12492. doi: 10.7717/peerj.12492 (PMC8590805; doi:10.7717/peerj.12492)
Supplement: Supplemental Information 3 [file peerj-09-12492-s003.xlsx]

## Sheet: Table S2
Table S2 List of differentially expressed genes in soybean under salt stress (1235, p < 0.05; |Log2 fold change| > 1)
Gene_ID	FoldChange	|Log2 fold change| > 1	p-value (p < 0.05)	up_down	Gene_Symbol	Description	GO_term
ANS2	5.13209	2.35955	0.0484505	Up	ANT17	anthocyanidin synthase	anthocyanin-containing compound biosynthetic process|L-ascorbic acid binding|metal ion binding|dioxygenase activity
BCH2	2.22989	1.15697	0.00568457	Up	CA2	beta-carotene hydroxylase BCH2	iron ion binding|integral component of membrane|carotenoid biosynthetic process|oxidoreductase activity|hydrolase activity|chloroplast membrane
BCH5	2.03396	1.02429	0.0467955	Up	CA2	beta-carotene hydroxylase 5	iron ion binding|integral component of membrane|carotenoid biosynthetic process|oxidoreductase activity|hydrolase activity|chloroplast membrane
CEL8	2.35485	1.23564	2.95894e-22	Up	At1g64390	endo-1,4-beta-glucanase	extracellular region|cellulase activity|cellulose catabolic process|carbohydrate binding|cell wall organization
CYP3	2.20247	1.13912	0.0167999	Up	Cyp1	peptidyl-prolyl cis-trans isomerase CYP3	regulation of protein phosphorylation|peptidyl-prolyl cis-trans isomerase activity|vacuolar membrane|Golgi apparatus|cytosol|plasma membrane|protein folding|plasmodesma|chloroplast|de-etiolation|response to cytokinin|brassinosteroid mediated signaling pathway|cyclosporin A binding|apoplast|unfolded protein binding
CYP81E11	2.98919	1.57976	0.00150155	Up	CYP81E7	isoflavone 2'-hydroxylase-like	monooxygenase activity|iron ion binding|endoplasmic reticulum membrane|integral component of membrane|oxidoreductase activity, acting on paired donors, with incorporation or reduction of molecular oxygen|heme binding
DD2/63	5.81819	2.54057	5.76503e-53	Up	EXPA8	expansin
DEHYDRIN	25.6618	4.68155	3.23682e-05	Up		dehydrin-like protein
DMT1	2.23226	1.15851	1.6405e-05	Up	NRAMP3	ferrous ion membrane transport protein DMT1	manganese ion transmembrane transporter activity|vacuole|vacuolar membrane|Golgi apparatus|manganese ion transport|plasmodesma|response to bacterium|response to zinc ion|cadmium ion transmembrane transporter activity|integral component of membrane|defense response to bacterium|iron ion homeostasis|positive regulation of reactive oxygen species metabolic process
EU3	2.10929	1.07676	4.86549e-13	Up	UREG	Ni-binding urease accessory protein UreG	GTPase activity|GTP binding|nitrogen compound metabolic process|nickel cation binding|positive regulation of catalytic activity
EXP1	2.49108	1.31677	0.0378635	Up	EXPA11	expansin 1
EXP2	2.1984	1.13645	4.21731e-08	Up	EXPA3	expansin
EXPB8	3.43422	1.77998	0.00898317	Up	EXPB3	expansin-B3-like
FBA	2.248	1.16864	5.15462e-05	Up		fructose-bisphosphate aldolase	fructose-bisphosphate aldolase activity|cytoplasm|glycolytic process
GMALMT32	2.89798	1.53505	0.0403434	Up	ALMT12	aluminum-activated malate transporter family protein	plasma membrane|sulfate transport|anion transmembrane transporter activity|plant-type vacuole membrane|stomatal movement|endomembrane system|malate transport|integral component of membrane
GMBBI-2	Inf	Inf	0.0448139	Up		Bowman-Birk type proteinase inhibitor	serine-type endopeptidase inhibitor activity|extracellular region
GMBZIP1	3.00093	1.58541	3.05702e-29	Up	ABF4	BZIP transcription factor bZIP1	DNA binding|DNA-binding transcription factor activity|nucleus|abscisic acid-activated signaling pathway
GMCIF1	2.00759	1.00547	2.42691e-13	Up	C/VIF1	cell-wall inhibitor of beta-fructosidase	enzyme inhibitor activity|cell wall|vacuole|negative regulation of catalytic activity
GMHSF-08	4.68169	2.22703	5.45425e-05	Up	HSF30	heat stress transcription factor Hsf-08	DNA-binding transcription factor activity|nucleus|sequence-specific DNA binding
GMIQD40	2.19725	1.1357	1.96196e-09	Up	IQD14	calmodulin-binding domain-containing protein IQD40
GMNF-YA02	3.3788	1.75651	9.62214e-26	Up	NFYA9	nuclear transcription factor Y subunit A-2	DNA binding|DNA-binding transcription factor activity|pollen development|embryo development ending in seed dormancy|somatic embryogenesis|CCAAT-binding factor complex|negative regulation of transcription, DNA-templated|seed development|microgametogenesis
GMNF-YA13	2.0993	1.06991	0.000618459	Up	NFYA9	nuclear transcription factor Y subunit A-13	DNA binding|DNA-binding transcription factor activity|pollen development|embryo development ending in seed dormancy|somatic embryogenesis|CCAAT-binding factor complex|negative regulation of transcription, DNA-templated|seed development|microgametogenesis
GMNF-YA14	2.36919	1.24439	5.21134e-08	Up	NFYA9	nuclear transcription factor Y subunit A-14	DNA binding|DNA-binding transcription factor activity|pollen development|embryo development ending in seed dormancy|somatic embryogenesis|CCAAT-binding factor complex|negative regulation of transcription, DNA-templated|seed development|microgametogenesis
GMPAL1.2	2.31835	1.2131	0.0182668	Up	PAL1	phenylalanine ammonia-lyase 1	cytoplasm|L-phenylalanine catabolic process|cinnamic acid biosynthetic process|phenylalanine ammonia-lyase activity
GMPAL1.3	3.11836	1.64079	0.00440226	Up	PAL1	phenylalanine ammonia-lyase 1	cytoplasm|L-phenylalanine catabolic process|cinnamic acid biosynthetic process|phenylalanine ammonia-lyase activity
GMPAL2.2	2.38991	1.25696	5.02504e-09	Up	PAL2	phenylalanine ammonia-lyase 2	cytoplasm|L-phenylalanine catabolic process|cinnamic acid biosynthetic process|phenylalanine ammonia-lyase activity
GMPAL2.4	2.92217	1.54704	0.017117	Up	PAL2	phenylalanine ammonia-lyase 2	cytoplasm|L-phenylalanine catabolic process|cinnamic acid biosynthetic process|phenylalanine ammonia-lyase activity
GMPHR1	2.44089	1.2874	5.18003e-07	Up	PHL11	MYB-CC domain-containing transcription factor PHR1	DNA binding|DNA-binding transcription factor activity|nucleus|regulation of transcription, DNA-templated
GMRD22	3.4062	1.76816	0.0371759	Up	RD22	BURP domain protein GmRD22	endosome|Golgi apparatus|trans-Golgi network|response to salt stress
GMTPS20	2.19304	1.13294	7.42022e-13	Up	TPS11	terpene synthase 20	magnesium ion binding|terpene synthase activity
HDL56	2.05814	1.04134	1.81319e-05	Up	ATHB-6	homeodomain-leucine zipper protein 56	DNA binding|DNA-binding transcription factor activity|nucleus|response to water deprivation|abscisic acid-activated signaling pathway|negative regulation of abscisic acid-activated signaling pathway|sequence-specific DNA binding|positive regulation of transcription, DNA-templated
LOC100101868	4.16236	2.0574	2.28509e-15	Up	At4g24780	probable pectate lyase 18	response to nematode|membrane|pectate lyase activity|pectin catabolic process|metal ion binding
LOC100137082	4.03704	2.0133	5.96073e-76	Up	CCR1	dihydroflavonol reductase	cytosol|circadian rhythm|response to cold|lignin biosynthetic process|oxidoreductase activity|oxidoreductase activity, acting on the CH-OH group of donors, NAD or NADP as acceptor|cinnamoyl-CoA reductase activity|coenzyme binding
LOC100305576	2.0806	1.057	0.00673385	Up	HHT1	omega-hydroxypalmitate O-feruloyl transferase	suberin biosynthetic process|hydroxycinnamoyltransferase activity|cell wall pectin biosynthetic process|omega-hydroxypalmitate O-sinapoyl transferase activity
LOC100305625	2.47043	1.30476	0.0215438	Up		putative ribonuclease E/G family protein
LOC100305699	4.29387	2.10228	0.0059617	Up	LLG1	uncharacterized LOC100305699	plasma membrane|anchored component of membrane|positive regulation of growth|pollen tube
LOC100305700	4.21501	2.07554	0.000387144	Up	SAUR50	uncharacterized LOC100305700	auxin-activated signaling pathway|regulation of growth
LOC100305718	2.20728	1.14227	0.000344866	Up	LTPG1	uncharacterized LOC100305718	extracellular region|endoplasmic reticulum|Golgi apparatus|plasma membrane|lipid transport|lipid binding|plant-type cell wall|anchored component of membrane|cuticle development|anchored component of plasma membrane|defense response to fungus
LOC100305850	2.03845	1.02748	0.0195414	Up	TPX2	uncharacterized LOC100305850	mitotic cell cycle|nucleus|nucleoplasm|spindle|microtubule|microtubule binding|phragmoplast|chloroplast envelope|activation of protein kinase activity|spindle assembly|cell division|regulation of mitotic spindle organization|mitotic spindle assembly
LOC100305862	2.04082	1.02915	5.37675e-06	Up		uncharacterized LOC100305862
LOC100306030	2.63304	1.39673	1.21596e-05	Up		uncharacterized LOC100306030
LOC100306114	4.90796	2.29512	2.81851e-05	Up		uncharacterized LOC100306114
LOC100306225	2.19893	1.1368	0.0105246	Up	LSH10	Light-dependent Short Hypocotyls10-like protein	DNA binding|nucleus|multicellular organism development|mRNA transcription|response to light stimulus|post-embryonic plant morphogenesis
LOC100306409	2.01108	1.00797	2.3872e-13	Up		alpha-amylase inhibitor/lipid transfer/seed storage family protein	lipid transport|lipid binding
LOC100306440	2.09575	1.06746	1.06053e-17	Up	XERICO	PHD transcription factor	response to osmotic stress|response to salt stress|abscisic acid metabolic process|abscisic acid biosynthetic process|response to gibberellin|response to chitin|integral component of membrane|protein ubiquitination|transferase activity|metal ion binding
LOC100306510	2.01857	1.01333	1.88752e-17	Up		AAI_LTSS superfamily protein	lipid transport|lipid binding
LOC100306576	2.31277	1.20962	5.17472e-12	Up		uncharacterized LOC100306576
LOC100306665	6.92902	2.79265	0.00286276	Up	AHP1	uncharacterized LOC100306665	phosphorelay signal transduction system|nucleus|cytoplasm|cytosol|cytokinin-activated signaling pathway|histidine phosphotransfer kinase activity|protein histidine kinase binding
LOC100499982	3.04933	1.60849	0.0406344	Up	At3g16190	uncharacterized LOC100499982	catalytic activity
LOC100500168	2.23961	1.16325	5.39789e-05	Up	PROT1	proline transporter 1-like protein	amino acid transmembrane transport|plasma membrane|amino acid transmembrane transporter activity|L-proline transmembrane transporter activity|proline transport|integral component of membrane
LOC100500207	19.8322	4.30977	0.0129288	Up		uncharacterized LOC100500207
LOC100500322	16.506	4.04492	0.0312054	Up	MIP1A	uncharacterized LOC100500322	nucleus|circadian rhythm|zinc ion binding|regulation of flower development|protein binding, bridging
LOC100500399	7.00961	2.80934	0.000129934	Up		uncharacterized LOC100500399
LOC100500427	2.33419	1.22292	0.000399119	Up		uncharacterized LOC100500427
LOC100500430	3.50608	1.80986	0.00534302	Up		uncharacterized LOC100500430
LOC100500483	3.00134	1.58561	3.72471e-07	Up		putative ARG7 auxin responsive family protein	auxin-activated signaling pathway
LOC100500488	2.27811	1.18784	3.54668e-11	Up	IAA17	AUX/IAA family protein	DNA-binding transcription factor activity|nucleus|response to auxin|auxin-activated signaling pathway|identical protein binding|positive regulation of leaf senescence
LOC100526849	2.25354	1.1722	6.58713e-05	Up	PHP5	histidine-containing phosphotransfer protein 4-like	phosphorelay signal transduction system|nucleus|cytoplasm|cytokinin-activated signaling pathway|histidine phosphotransfer kinase activity|protein histidine kinase binding
LOC100526854	4.77132	2.25439	2.19238e-06	Up		CASP-like protein 4	plasma membrane|integral component of membrane|4 iron, 4 sulfur cluster binding
LOC100527069	3.24674	1.69899	1.59535e-08	Up	XERICO	RING/U-box superfamily protein	response to osmotic stress|response to salt stress|abscisic acid metabolic process|abscisic acid biosynthetic process|response to gibberellin|response to chitin|integral component of membrane|protein ubiquitination|transferase activity|metal ion binding
LOC100527277	2.29787	1.20029	0.000104304	Up		uncharacterized LOC100527277	auxin-activated signaling pathway
LOC100527302	2.11349	1.07962	0.00148521	Up		uncharacterized LOC100527302
LOC100527365	2.58521	1.37028	0.00199736	Up	ERF003	uncharacterized LOC100527365	DNA binding|DNA-binding transcription factor activity|nucleus|ethylene-activated signaling pathway
LOC100527557	2.64256	1.40194	0.0465283	Up	SABP2	putative alpha/beta hydrolase	systemic acquired resistance, salicylic acid mediated signaling pathway|lipase activity|methyl salicylate esterase activity
LOC100527592	2.13695	1.09555	0.0271526	Up		uncharacterized LOC100527592
LOC100527674	5.27122	2.39814	2.42884e-05	Up	At5g65660	uncharacterized LOC100527674	plasma membrane|integral component of membrane
LOC100527805	2.02884	1.02066	0.0380569	Up		uncharacterized LOC100527805
LOC100527873	2.05606	1.03988	0.00196234	Up	FLZ2	uncharacterized LOC100527873	response to sucrose|response to glucose|kinase binding|response to starvation|metal ion binding|response to mannose
LOC100775217	4.50006	2.16994	1.18907e-07	Up	At1g63170	E3 ubiquitin-protein ligase At4g11680	vacuolar membrane|integral component of membrane|protein ubiquitination|transferase activity|metal ion binding
LOC100775235	3.27927	1.71338	2.7393e-11	Up	LTI6A	hydrophobic protein RCI2B	plasma membrane|response to cold|response to water deprivation|response to salt stress|response to abscisic acid|integral component of membrane
LOC100775317	2.27025	1.18285	2.76927e-05	Up	HLS1	probable N-acetyltransferase HLS1	N-acetyltransferase activity|photomorphogenesis|response to ethylene|auxin-activated signaling pathway|unidimensional cell growth|transferase activity, transferring acyl groups other than amino-acyl groups|regulation of growth
LOC100775453	2.01248	1.00897	5.37796e-15	Up	SPBC2A9.03	uncharacterized WD repeat-containing protein C2A9.03	cytosol
LOC100775839	2.00651	1.00469	0.000898761	Up	PAP27	probable inactive purple acid phosphatase 27	acid phosphatase activity|extracellular region|metal ion binding
LOC100775843	2.22944	1.15668	2.86868e-08	Up	CYP734A1	cytochrome P450 734A1	monooxygenase activity|iron ion binding|steroid hydroxylase activity|response to brassinosteroid|brassinosteroid homeostasis|integral component of membrane|brassinosteroid metabolic process|oxidoreductase activity, acting on paired donors, with incorporation or reduction of molecular oxygen|heme binding|regulation of growth
LOC100775860	2.01315	1.00945	1.76056e-14	Up	NPY2	BTB/POZ domain-containing protein NPY4	positive gravitropism|protein ubiquitination|cell periphery
LOC100776356	5.53119	2.46759	2.60275e-20	Up	PP2CA	protein phosphatase 2C 37	phosphoprotein phosphatase activity|protein serine/threonine phosphatase activity|nucleus|cytosol|response to cold|response to water deprivation|response to abscisic acid|abscisic acid-activated signaling pathway|negative regulation of abscisic acid-activated signaling pathway|regulation of stomatal movement|negative regulation of anion channel activity|phosphatase activity|kinase binding|protein…
LOC100776391	2.02722	1.0195	0.000239199	Up	POPTR_0012s05040g	L-Ala-D/L-amino acid epimerase	magnesium ion binding|peptide metabolic process|racemase and epimerase activity
LOC100776416	2.44151	1.28777	0.000375255	Up	UGT89B2	UDP-glycosyltransferase 89B2	transferase activity, transferring hexosyl groups
LOC100776452	9.83844	3.29843	8.16958e-05	Up	AFP2	ninja-family protein AFP3	nucleus|signal transduction|response to water deprivation|response to abscisic acid|negative regulation of transcription, DNA-templated
LOC100776453	Inf	Inf	0.0259558	Up	CRF2	ethylene-responsive transcription factor CRF2	DNA-binding transcription factor activity|nucleus|cytoplasm|cytokinin-activated signaling pathway|ethylene-activated signaling pathway|identical protein binding|sequence-specific DNA binding|root development|cotyledon development
LOC100776539	2.00413	1.00297	0.000438155	Up	BHLH25	transcription factor bHLH25	DNA binding|DNA-binding transcription factor activity|nucleus|regulation of transcription, DNA-templated|protein dimerization activity
LOC100776769	2.18591	1.12823	6.26761e-05	Up	EXL1	GDSL esterase/lipase EXL1	extracellular region|lipid catabolic process|lipase activity
LOC100776827	2.44955	1.29252	9.08191e-05	Up	GSVIVT00026920001	probable polygalacturonase	polygalacturonase activity|carbohydrate metabolic process|integral component of membrane
LOC100776851	2.63728	1.39905	0.00882401	Up		uncharacterized LOC100776851
LOC100777065	2.81838	1.49487	5.57796e-07	Up	SPCC23B6.04c	phosphatidylinositol transfer protein 3	prospore membrane|plasma membrane|intermembrane phospholipid transfer|intermembrane phospholipid transfer activity
LOC100777595	2.0626	1.04446	1.38551e-05	Up	GLK1	transcription activator GLK1	DNA-binding transcription factor activity|nucleus|transcription regulatory region DNA binding|positive regulation of transcription, DNA-templated|negative regulation of leaf senescence
LOC100777664	6.49862	2.70013	0.000635133	Up		uncharacterized LOC100777664
LOC100777851	3.55296	1.82902	0.0276803	Up	ERF003	ethylene-responsive transcription factor ERF003-like	DNA binding|DNA-binding transcription factor activity|nucleus|ethylene-activated signaling pathway
LOC100777968	2.18673	1.12877	1.14382e-08	Up	WSD1	O-acyltransferase WSD1-like	diacylglycerol O-acyltransferase activity|endoplasmic reticulum|endoplasmic reticulum membrane|plasma membrane|wax biosynthetic process|integral component of membrane|triglyceride biosynthetic process|long-chain-alcohol O-fatty-acyltransferase activity|arachidoyl-CoA:1-dodecanol O-acyltransferase activity|wax ester synthase activity
LOC100778034	2.12895	1.09014	0.00971689	Up	NFYB3	nuclear transcription factor Y subunit B-3	DNA-binding transcription factor activity|nucleus|sequence-specific DNA binding|positive regulation of transcription, DNA-templated|protein heterodimerization activity
LOC100778060	4.44897	2.15347	7.62267e-16	Up	HSF30	heat stress transcription factor A-2	DNA-binding transcription factor activity|nucleus|sequence-specific DNA binding
LOC100778131	2.23578	1.16078	0.0393465	Up	SDP6	glycerol-3-phosphate dehydrogenase SDP6, mitochondrial	glycerol-3-phosphate dehydrogenase [NAD+] activity|glycerol-3-phosphate dehydrogenase (quinone) activity|mitochondrion|mitochondrial inner membrane|glycerophosphate shuttle|glycerol-3-phosphate dehydrogenase complex|glycerol catabolic process|glycerol-3-phosphate catabolic process|sn-glycerol-3-phosphate:ubiquinone-8 oxidoreductase activity
LOC100778184	2.35534	1.23593	2.87607e-09	Up	At2g19810	zinc finger CCCH domain-containing protein 20	DNA binding|DNA-binding transcription factor activity|single-stranded RNA binding|plasma membrane|regulation of transcription, DNA-templated|response to oxidative stress|metal ion binding
LOC100778626	2.11379	1.07984	0.00410368	Up	SHT	spermidine hydroxycinnamoyl transferase	pollen development|pollen exine formation|N-acyltransferase activity|spermidine:sinapoyl CoA N-acyltransferase activity|spermidine:coumaroyl CoA N-acyltransferase activity|spermidine:caffeoyl CoA N-acyltransferase activity|spermidine:feruloyl CoA N-acyltransferase activity|spermidine hydroxycinnamate conjugate biosynthetic process
LOC100779101	2.29629	1.19931	0.0222461	Up		uncharacterized LOC100779101
LOC100779106	2.25749	1.17472	5.14271e-17	Up	SAT1	serine acetyltransferase 1, chloroplastic	nucleus|cytosol|cysteine biosynthetic process from serine|serine O-acetyltransferase activity|response to cold|chloroplast|cellular response to sulfate starvation
LOC100779316	4.08983	2.03204	3.68091e-31	Up	CIPK10	CBL-interacting serine/threonine-protein kinase 10	protein serine/threonine kinase activity|ATP binding|signal transduction
LOC100779346	2.733	1.45049	0.000601848	Up	APRR5	two-component response regulator-like APRR5	phosphorelay signal transduction system|nucleus|rhythmic process
LOC100779612	2.17779	1.12287	0.0114065	Up		uncharacterized LOC100779612
LOC100779940	4.14616	2.05178	6.08207e-11	Up	At5g63180	probable pectate lyase 22-like	pectate lyase activity|pectin catabolic process|metal ion binding
LOC100780040	2.14789	1.10292	1.30944e-07	Up		uncharacterized LOC100780040
LOC100780331	3.85432	1.94648	0.015466	Up	SULTR3	probable sulfate transporter 3.4	secondary active sulfate transmembrane transporter activity|plasmodesma|sulfate transmembrane transporter activity|symporter activity|anion:anion antiporter activity|integral component of membrane
LOC100780478	2.17935	1.1239	3.63261e-07	Up	CIPK25	CBL-interacting serine/threonine-protein kinase 25	protein serine/threonine kinase activity|ATP binding|signal transduction|defense response to fungus
LOC100780638	3.58022	1.84005	2.50868e-12	Up	spg1	septum-promoting GTP-binding protein 1	GTPase activity|GTP binding|spindle pole body|intracellular protein transport|positive regulation of division septum assembly|septation initiation signaling|Rab protein signal transduction|cellular protein localization|mitotic spindle pole body
LOC100780806	3.41644	1.7725	0.00312244	Up	TR	tropinone reductase	tropine dehydrogenase activity|tropinone reductase activity
LOC100780848	2.27844	1.18804	7.1319e-09	Up		uncharacterized LOC100780848
LOC100780954	2.80074	1.48581	1.28945e-20	Up	PUB45	U-box domain-containing protein 4	ubiquitin-protein transferase activity|nucleus|cytoplasm|protein ubiquitination|transmembrane receptor protein serine/threonine kinase binding
LOC100781164	2.10908	1.07661	0.0289424	Up	Cyp96T1	noroxomaritidine synthase	monooxygenase activity|iron ion binding|alkaloid metabolic process|integral component of membrane|oxidoreductase activity, acting on paired donors, with incorporation or reduction of molecular oxygen|heme binding
LOC100781238	2.20135	1.13839	0.0299869	Up	KAO2	ent-kaurenoic acid oxidase 2	monooxygenase activity|iron ion binding|endoplasmic reticulum|endoplasmic reticulum membrane|multicellular organism development|gibberellin biosynthetic process|brassinosteroid homeostasis|integral component of membrane|sterol metabolic process|brassinosteroid biosynthetic process|heme binding|ent-kaurenoate oxidase activity|oxidation-reduction process
LOC100781258	2.04591	1.03274	0.0292752	Up	LECRK91	L-type lectin-domain containing receptor kinase IX.1
LOC100781321	2.8899	1.53102	0.00922752	Up	NAC090	NAC domain-containing protein 90	DNA binding|DNA-binding transcription factor activity|nucleus
LOC100781388	2.48696	1.31438	7.32015e-21	Up	PP2CA	protein phosphatase 2C 37	phosphoprotein phosphatase activity|protein serine/threonine phosphatase activity|nucleus|cytosol|response to cold|response to water deprivation|response to abscisic acid|abscisic acid-activated signaling pathway|negative regulation of abscisic acid-activated signaling pathway|regulation of stomatal movement|negative regulation of anion channel activity|phosphatase activity|kinase binding|protein…
LOC100781448	2.32035	1.21434	5.8793e-11	Up	BAM1	beta-amylase 1, chloroplastic	nucleus|cytosol|starch catabolic process|response to water deprivation|chloroplast|beta-amylase activity|amylopectin maltohydrolase activity
LOC100781880	3.39311	1.76261	2.56368e-08	Up		extensin
LOC100781906	2.10583	1.07439	0.00451132	Up	OsI_14861	senescence-specific cysteine protease SAG39	aging|cysteine-type peptidase activity|response to ethylene|response to abscisic acid|response to gibberellin|leaf senescence|senescence-associated vacuole|programmed cell death involved in cell development
LOC100782049	4.86789	2.2833	2.73979e-07	Up		uncharacterized LOC100782049
LOC100782066	2.19372	1.13338	0.00532277	Up	HOS3	elongation of fatty acids protein 3-like	fatty acid elongase activity|fatty acid elongation, saturated fatty acid|sphingolipid biosynthetic process|integral component of endoplasmic reticulum membrane|fatty acid elongation|fatty acid elongation, monounsaturated fatty acid|fatty acid elongation, polyunsaturated fatty acid|very long-chain fatty acid biosynthetic process|cellular response to abscisic acid stimulus
LOC100782109	2.21722	1.14875	7.96268e-06	Up		uncharacterized LOC100782109
LOC100782113	2.14702	1.10234	0.00135855	Up	CER2	protein ECERIFERUM 2	nucleus|endoplasmic reticulum|pollen development|wax biosynthetic process|transferase activity, transferring acyl groups other than amino-acyl groups|very long-chain fatty acid biosynthetic process|cell wall organization
LOC100782388	6.27591	2.64983	0.00422966	Up	At1g67750	probable pectate lyase 5	pectate lyase activity|pectin catabolic process|metal ion binding
LOC100782541	3.57646	1.83853	0.0192372	Up	CYP707A2	abscisic acid 8'-hydroxylase 2	monooxygenase activity|iron ion binding|response to red or far red light|abscisic acid metabolic process|response to red light|(+)-abscisic acid 8'-hydroxylase activity|integral component of membrane|sterol metabolic process|heme binding|abscisic acid catabolic process|release of seed from dormancy|oxidation-reduction process
LOC100782555	2.04124	1.02944	0.0361974	Up	At5g55950	nucleotide-sugar uncharacterized transporter 2	carbohydrate transport|integral component of membrane
LOC100782955	5.96517	2.57656	0.0115442	Up	HIPP24	heavy metal-associated isoprenylated plant protein 24	metal ion transport|metal ion binding
LOC100782984	2.3432	1.22848	0.00426797	Up		uncharacterized LOC100782984
LOC100783029	2.24926	1.16945	0.0442361	Up	MIZ1	protein MIZU-KUSSEI 1	cytoplasm|endoplasmic reticulum|endoplasmic reticulum membrane|chloroplast organization|hydrotropism|membrane|cortical endoplasmic reticulum
LOC100783062	4.18952	2.06679	0.0196289	Up	ACS3	1-aminocyclopropane-1-carboxylate synthase 3	ethylene biosynthetic process|fruit ripening|1-aminocyclopropane-1-carboxylate synthase activity|pyridoxal phosphate binding
LOC100783231	Inf	Inf	0.0499923	Up	MYB315	myb-related protein 315	DNA binding|nucleus
LOC100783671	3.40996	1.76975	2.16089e-05	Up	MAKR2	probable membrane-associated kinase regulator 2	plasma membrane
LOC100783813	2.38327	1.25294	4.55743e-05	Up	At1g48100	polygalacturonase At1g48100	polygalacturonase activity|extracellular region|cell wall|carbohydrate metabolic process|plant-type cell wall modification involved in multidimensional cell growth
LOC100783851	2.20011	1.13757	3.69221e-07	Up	HAT4	homeobox-leucine zipper protein HAT4	DNA-binding transcription factor activity|nucleus|cell proliferation|red, far-red light phototransduction|shade avoidance|response to auxin|response to cytokinin|unidimensional cell growth|shoot system morphogenesis|red or far-red light signaling pathway|response to far red light|protein homodimerization activity|sequence-specific DNA binding|negative regulation of transcription, DNA-templated|ro…
LOC100783854	2.9546	1.56296	7.15317e-06	Up	At5g65660	uncharacterized protein At5g65660	plasma membrane|integral component of membrane
LOC100783892	7.27219	2.86239	0.0375027	Up	ACR1	ACT domain-containing protein ACR1	nucleus|amino acid binding
LOC100784013	2.02945	1.02109	8.21424e-09	Up	MAN7	mannan endo-1,4-beta-mannosidase 7	extracellular region|plant-type cell wall loosening|seed germination|fruit dehiscence|mannan endo-1,4-beta-mannosidase activity|mannan catabolic process|cell periphery|fruit valve development
LOC100784027	Inf	Inf	0.00502979	Up		uncharacterized LOC100784027
LOC100784069	2.07993	1.05653	0.0117245	Up	GRXS10	monothiol glutaredoxin-S10	negative regulation of transcription by RNA polymerase II|nucleus|cytoplasm|electron transfer activity|protein disulfide oxidoreductase activity|cell redox homeostasis|metal ion binding|2 iron, 2 sulfur cluster binding
LOC100784233	2.9107	1.54137	6.53819e-10	Up		auxin-induced protein 6B-like	auxin-activated signaling pathway
LOC100784441	2.69667	1.43118	0.040184	Up	At1g20180	UPF0496 protein At1g20180	integral component of membrane
LOC100784533	2.06878	1.04878	3.4762e-19	Up		uncharacterized LOC100784533
LOC100784808	5.02381	2.32878	0.00700759	Up		uncharacterized LOC100784808
LOC100784833	2.02673	1.01915	0.0212007	Up		nucleoside-triphosphatase	nucleus|nucleoside-triphosphatase activity|mRNA transport
LOC100784846	2.72288	1.44513	0.0374588	Up	ADT1	arogenate dehydratase/prephenate dehydratase 1, chloroplastic	prephenate dehydratase activity|L-phenylalanine biosynthetic process|chloroplast|chloroplast stroma|arogenate dehydratase activity
LOC100785198	4.15637	2.05532	1.39833e-22	Up		uncharacterized LOC100785198
LOC100785249	5.816	2.54003	0.00488517	Up	PUX9	uncharacterized LOC100785249
LOC100785379	2.30856	1.20699	0.000822749	Up	CPLS1	ATP-dependent Clp protease adapter protein CLPS1, chloroplastic	ribosome|peptidase activity|chloroplast stroma|protein catabolic process|protein binding, bridging|positive regulation of proteolysis involved in cellular protein catabolic process
LOC100785723	2.01116	1.00803	3.0321e-07	Up	HHO5	transcription factor HHO5	DNA-binding transcription factor activity|nucleus|cytosol|regulation of transcription, DNA-templated|negative regulation of gene expression|transcription regulatory region DNA binding|floral organ formation|specification of plant organ identity
LOC100785783	4.40355	2.13867	2.89569e-07	Up	PIP2-7	aquaporin PIP2-7	vacuole|plasma membrane|response to water deprivation|plasmodesma|water channel activity|integral component of membrane
LOC100785802	2.07816	1.05531	3.73033e-06	Up	At3g05170	phosphoglycerate mutase-like protein AT74H	catalytic activity|carbohydrate metabolic process
LOC100785815	18.8	4.23266	0.0172436	Up	CYP96A15	alkane hydroxylase MAH1	iron ion binding|endoplasmic reticulum|endoplasmic reticulum membrane|wax biosynthetic process|integral component of membrane|heme binding|midchain alkane hydroxylase activity
LOC100786095	2.83737	1.50456	2.41699e-11	Up		auxin-induced protein 10A5-like	auxin-activated signaling pathway
LOC100786618	15.6201	3.96533	0.000207536	Up	ECP63	late embryogenesis abundant protein At3g53040	cytosol
LOC100786685	2.14504	1.101	0.0172371	Up		auxin-induced protein X10A-like	auxin-activated signaling pathway
LOC100786750	3.1091	1.6365	1.20466e-10	Up		methylecgonone reductase	oxidoreductase activity|ecgonine methyl ester catabolic process|ecgonine methyl ester biosynthetic process|ecgonone methyl ester catabolic process|ecgonone methyl ester biosynthetic process
LOC100786965	2.51825	1.33242	0.0275363	Up	ODO1	protein ODORANT1
LOC100787033	2.47431	1.30703	0.0127018	Up	RGLG1	E3 ubiquitin-protein ligase RGLG2	ubiquitin-protein transferase activity|nucleus|plasma membrane|abscisic acid-activated signaling pathway|positive regulation of abscisic acid-activated signaling pathway|metal ion binding|protein K63-linked ubiquitination|negative regulation of response to water deprivation
LOC100787314	3.04855	1.60812	0.0444891	Up	ABCC10	ABC transporter C family member 10	plant-type vacuole|ATP binding|vacuolar membrane|xenobiotic transmembrane transporting ATPase activity|membrane|integral component of membrane|ATPase activity, coupled to transmembrane movement of substances|transmembrane transport
LOC100787375	2.15974	1.11086	0.00027039	Up	LOG3	cytokinin riboside 5'-monophosphate phosphoribohydrolase LOG3-like	nucleus|cytosol|cytokinin biosynthetic process|hydrolase activity, hydrolyzing N-glycosyl compounds
LOC100787380	3.21952	1.68684	0.0423479	Up	HSR201	benzyl alcohol O-benzoyltransferase	transferase activity, transferring acyl groups other than amino-acyl groups
LOC100787590	3.05499	1.61117	0.0028297	Up		granule-bound starch synthase 1, chloroplastic/amyloplastic	glycogen (starch) synthase activity|amyloplast|chloroplast|starch biosynthetic process|ADP-glucose-starch glucosyltransferase activity
LOC100787617	3.53165	1.82034	0.0303057	Up	DAAT	D-amino-acid transaminase, chloroplastic	branched-chain-amino-acid transaminase activity|cytosol|para-aminobenzoic acid biosynthetic process|4-amino-4-deoxychorismate lyase activity|chloroplast|chloroplast stroma|tetrahydrofolate biosynthetic process|D-alanine:2-oxoglutarate aminotransferase activity
LOC100787795	2.08632	1.06096	3.80281e-10	Up	RF2b	bZIP transcription factor 18	DNA binding|DNA-binding transcription factor activity|nucleus
LOC100787907	3.06945	1.61798	9.71898e-06	Up	HSR201	benzyl alcohol O-benzoyltransferase	transferase activity, transferring acyl groups other than amino-acyl groups
LOC100788146	2.02145	1.01539	4.06872e-09	Up	TOL9	TOM1-like protein 9	cytoplasm|intracellular protein transport|membrane
LOC100788336	17.5556	4.13386	0.0234376	Up	At5g15350	lamin-like protein	vacuole|plasma membrane|electron transfer activity|anchored component of membrane|anchored component of plasma membrane
LOC100788770	2.13301	1.09289	3.32271e-06	Up	At2g36630	sulfite exporter TauE/SafE family protein 4	integral component of membrane|protein ubiquitination|Cul4A-RING E3 ubiquitin ligase complex
LOC100788845	2.11075	1.07775	1.65702e-06	Up	SKP2B	F-box protein SKP2B	ubiquitin-dependent protein catabolic process|heat acclimation|protein ubiquitination|SCF ubiquitin ligase complex|SCF-dependent proteasomal ubiquitin-dependent protein catabolic process|proteolysis involved in cellular protein catabolic process|negative regulation of lateral root development
LOC100788922	2.59175	1.37392	0.000471214	Up		methyltransferase-like protein 13-like
LOC100789098	2.15486	1.10759	9.57523e-12	Up	KEG	uncharacterized LOC100789098	protein kinase activity|protein serine/threonine kinase activity|ubiquitin-protein transferase activity|ATP binding|early endosome|trans-Golgi network|defense response|response to abscisic acid|abscisic acid-activated signaling pathway|negative regulation of abscisic acid-activated signaling pathway|endosomal transport|protein ubiquitination|secretion by cell|protein self-association|late endosom…
LOC100789184	3.62505	1.858	0.0148362	Up		uncharacterized LOC100789184
LOC100789278	2.45974	1.29851	1.37289e-11	Up	At3g50210	probable iron/ascorbate oxidoreductase DDB_G0283291-like	metal ion binding|dioxygenase activity
LOC100789280	2.04707	1.03356	0.000330253	Up		auxin-induced protein 10A5-like	auxin-activated signaling pathway
LOC100789363	4.89397	2.291	0.0254766	Up	RPM1	disease resistance protein RPM1
LOC100789402	2.0345	1.02467	0.0097467	Up		anthranilate N-methyltransferase	O-methyltransferase activity|anthranilate N-methyltransferase activity|protein dimerization activity
LOC100789421	2.13644	1.09521	0.00573845	Up	NPC4	non-specific phospholipase C4	acid phosphatase activity|phospholipase C activity|plasma membrane|phospholipid catabolic process|phosphatidylcholine phospholipase C activity
LOC100789444	2.01611	1.01157	6.71878e-12	Up	MSL2	mechanosensitive ion channel protein 2, chloroplastic	ion transport|chloroplast|plastid envelope|chloroplast fission|integral component of membrane|chloroplast membrane|transmembrane transport
LOC100789605	2.12379	1.08664	0.00142286	Up	CER26	protein ECERIFERUM 26	cytosol|wax biosynthetic process|transferase activity, transferring acyl groups other than amino-acyl groups|very long-chain fatty acid biosynthetic process|cell wall organization
LOC100789863	4.3635	2.12549	0.008674	Up	BRG3	probable BOI-related E3 ubiquitin-protein ligase 3	ubiquitin-protein transferase activity|nucleus|defense response|regulation of programmed cell death|proteasome-mediated ubiquitin-dependent protein catabolic process|metal ion binding
LOC100790133	2.02281	1.01636	0.0374561	Up	CIPK12	CBL-interacting serine/threonine-protein kinase 12	protein serine/threonine kinase activity|ATP binding|signal transduction
LOC100790150	88.4466	6.46673	1.49214e-08	Up		uncharacterized LOC100790150
LOC100790271	4.93113	2.30192	0.00448579	Up	ACS2	1-aminocyclopropane-1-carboxylate synthase 3	ethylene biosynthetic process|fruit ripening|1-aminocyclopropane-1-carboxylate synthase activity|pyridoxal phosphate binding
LOC100790444	3.25518	1.70274	0.000148623	Up	SPAC24B11.05	uncharacterized protein C24B11.05	nucleus|cytosol|pyrimidine nucleobase metabolic process|nucleotidase activity|5'-nucleotidase activity|nucleotide catabolic process
LOC100790622	2.38847	1.25609	1.69866e-13	Up	At1g77330	1-aminocyclopropane-1-carboxylate oxidase 5-like protein	defense response|ethylene biosynthetic process|1-aminocyclopropane-1-carboxylate oxidase activity|L-ascorbic acid binding|metal ion binding|dioxygenase activity
LOC100790775	2.23313	1.15907	0.0228344	Up	RFS	galactinol--sucrose galactosyltransferase	carbohydrate metabolic process|galactinol-sucrose galactosyltransferase activity
LOC100790852	3.24616	1.69874	0.0468324	Up	gpm1	2,3-bisphosphoglycerate-dependent phosphoglycerate mutase	phosphoglycerate mutase activity|nucleus|cytosol|gluconeogenesis|2,3-bisphosphoglycerate-dependent phosphoglycerate mutase activity|canonical glycolysis
LOC100790950	14.4385	3.85185	0.0308235	Up	At5g03250	BTB/POZ domain-containing protein At5g03250	protein ubiquitination
LOC100791522	3.79292	1.92331	0.00689906	Up	EXPA4	expansin-A4
LOC100791820	2.03938	1.02813	8.21373e-08	Up		uncharacterized LOC100791820
LOC100791928	4.52255	2.17714	0.0142687	Up	ACS3	1-aminocyclopropane-1-carboxylate synthase 3	ethylene biosynthetic process|fruit ripening|1-aminocyclopropane-1-carboxylate synthase activity|pyridoxal phosphate binding
LOC100791989	4.02479	2.00891	7.23536e-27	Up	LTI65	low-temperature-induced 65 kDa protein	response to cold|response to water deprivation|response to salt stress|response to abscisic acid|abscisic acid-activated signaling pathway|leaf senescence
LOC100792012	3.75162	1.90752	0.000413676	Up		polyphenol oxidase, chloroplastic	catechol oxidase activity|chloroplast thylakoid lumen|pigment biosynthetic process|metal ion binding
LOC100792073	2.06887	1.04884	1.09326e-18	Up	MAN7	mannan endo-1,4-beta-mannosidase 7	extracellular region|plant-type cell wall loosening|seed germination|fruit dehiscence|mannan endo-1,4-beta-mannosidase activity|mannan catabolic process|cell periphery|fruit valve development
LOC100792211	3.07548	1.62081	6.35299e-07	Up	spg1	septum-promoting GTP-binding protein 1	GTPase activity|GTP binding|spindle pole body|intracellular protein transport|positive regulation of division septum assembly|septation initiation signaling|Rab protein signal transduction|cellular protein localization|mitotic spindle pole body
LOC100792231	Inf	Inf	0.00346412	Up		late embryogenesis abundant protein 2
LOC100792358	2.01002	1.00721	0.0111947	Up	GH3.10	indole-3-acetic acid-amido synthetase GH3.10	response to light stimulus|chloroplast|ligase activity
LOC100792394	3.04732	1.60754	1.50821e-06	Up		fructose-bisphosphate aldolase, cytoplasmic isozyme 1	fructose-bisphosphate aldolase activity|cytoplasm|glycolytic process
LOC100792706	2.09474	1.06677	0.0203789	Up	GLCAT14A	beta-glucuronosyltransferase GlcAT14A	Golgi membrane|Golgi apparatus|acetylglucosaminyltransferase activity|unidimensional cell growth|glucuronosyltransferase activity|integral component of membrane
LOC100792744	2.11028	1.07744	0.00542234	Up		vegetative cell wall protein gp1
LOC100792803	2.95813	1.56469	0.00308184	Up	WAKL2	wall-associated receptor kinase-like 2
LOC100792939	3.38194	1.75785	4.83051e-36	Up		methyltransferase-like protein 13
LOC100792940	2.0495	1.03527	0.000616157	Up	NPF1.2	protein NRT1/ PTR FAMILY 1.2	plasma membrane|peptide:proton symporter activity|nitrate transport|integral component of membrane|oligopeptide transmembrane transporter activity|low-affinity nitrate transmembrane transporter activity|peptide transmembrane transporter activity
LOC100793293	3.38484	1.75909	9.1511e-07	Up	PP2C06	probable protein phosphatase 2C 6	protein serine/threonine phosphatase activity|nucleus|cytosol|abscisic acid-activated signaling pathway|metal ion binding
LOC100793873	2.34659	1.23057	0.0180521	Up	PXL1	leucine-rich repeat receptor-like protein kinase PXL1
LOC100793971	2.99491	1.58251	0.00180732	Up	PUB45	U-box domain-containing protein 4	ubiquitin-protein transferase activity|nucleus|cytoplasm|protein ubiquitination|transmembrane receptor protein serine/threonine kinase binding
LOC100793989	3.23959	1.69581	0.00240394	Up	NAC104	NAC domain-containing protein 104	DNA binding|DNA-binding transcription factor activity|nucleus|xylem development|regulation of programmed cell death|shoot system development
LOC100794126	2.14526	1.10115	2.86002e-18	Up	MAN7	mannan endo-1,4-beta-mannosidase 7	extracellular region|plant-type cell wall loosening|seed germination|fruit dehiscence|mannan endo-1,4-beta-mannosidase activity|mannan catabolic process|cell periphery|fruit valve development
LOC100794527	2.8676	1.51984	0.000125215	Up	ABCG11	ABC transporter G family member 2	ATP binding|plasma membrane|response to wounding|response to salt stress|response to abscisic acid|external side of plasma membrane|stem vascular tissue pattern formation|cotyledon vascular tissue pattern formation|fatty acid transmembrane transporter activity|fatty acid transport|integral component of membrane|ATPase activity, coupled to transmembrane movement of substances|protein homodimerizat…
LOC100794610	2.68222	1.42343	0.00159709	Up	CYP81E9	isoflavone 3'-hydroxylase	monooxygenase activity|iron ion binding|endoplasmic reticulum membrane|integral component of membrane|oxidoreductase activity, acting on paired donors, with incorporation or reduction of molecular oxygen|heme binding
LOC100794874	4.48096	2.16381	0.0457072	Up	ZIP1	zinc transporter 1	zinc ion transmembrane transporter activity|plasma membrane|integral component of membrane|zinc ion transmembrane transport
LOC100795212	3.61543	1.85417	0.000810964	Up	CSE	monoacylglycerol lipase	2-acylglycerol O-acyltransferase activity|lysophospholipase activity|endoplasmic reticulum|Golgi apparatus|plasma membrane|response to oxidative stress|plasmodesma|lignin biosynthetic process|response to zinc ion|membrane|hydrolase activity|response to hydrogen peroxide|response to cadmium ion|caffeoyl-CoA: alcohol caffeoyl transferase activity
LOC100795218	4.06093	2.02181	0.0103796	Up	VSPA	stem 28 kDa glycoprotein-like	nutrient reservoir activity
LOC100795394	2.65982	1.41133	0.000332924	Up	C/VIF1	cell wall / vacuolar inhibitor of fructosidase 1	enzyme inhibitor activity|cell wall|vacuole|negative regulation of catalytic activity
LOC100795929	2.56456	1.35871	0.00329691	Up	NPF4.6	protein NRT1/ PTR FAMILY 4.6	plasma membrane|response to nematode|regulation of stomatal movement|peptide:proton symporter activity|integral component of membrane|oligopeptide transmembrane transporter activity|nitrate assimilation|abscisic acid transport|abscisic acid transmembrane transporter activity|peptide transmembrane transporter activity
LOC100795953	2.8114	1.49129	2.35245e-06	Up	BHLH120	transcription factor bHLH118	RNA polymerase II regulatory region sequence-specific DNA binding|DNA-binding transcription factor activity|regulation of transcription, DNA-templated|regulation of transcription by RNA polymerase II|transcription factor binding|protein dimerization activity|RNA polymerase II transcription factor complex
LOC100796050	2.16029	1.11123	7.89529e-20	Up	PUB13	U-box domain-containing protein 4	ubiquitin-protein transferase activity|nucleus|cytoplasm|cytosol|cell surface receptor signaling pathway|protein ubiquitination|defense response to bacterium|negative regulation of apoptotic process|negative regulation of immune response|transmembrane receptor protein serine/threonine kinase binding|regulation of photoperiodism, flowering
LOC100796161	2.54244	1.34621	5.02567e-29	Up	PP2CA	protein phosphatase 2C 37	phosphoprotein phosphatase activity|protein serine/threonine phosphatase activity|nucleus|cytosol|response to cold|response to water deprivation|response to abscisic acid|abscisic acid-activated signaling pathway|negative regulation of abscisic acid-activated signaling pathway|regulation of stomatal movement|negative regulation of anion channel activity|phosphatase activity|kinase binding|protein…
LOC100796162	6.42738	2.68423	0.000619579	Up	GPAT2	probable glycerol-3-phosphate acyltransferase 2	glycerol-3-phosphate O-acyltransferase activity|cutin biosynthetic process|membrane|integral component of membrane|CDP-diacylglycerol biosynthetic process|phosphatase activity|glycerol-3-phosphate 2-O-acyltransferase activity|sn-1-glycerol-3-phosphate C16:0-DCA-CoA acyl transferase activity
LOC100796235	2.6551	1.40877	0.00040488	Up		uncharacterized LOC100796235
LOC100796698	3.20248	1.67919	0.0248247	Up	XTH32	probable xyloglucan endotransglucosylase/hydrolase protein 32-like	hydrolase activity, hydrolyzing O-glycosyl compounds|cell wall|xyloglucan metabolic process|xyloglucan:xyloglucosyl transferase activity|cell wall macromolecule catabolic process|cell wall biogenesis|apoplast|cell wall organization
LOC100796815	2.20152	1.1385	6.14877e-09	Up	SCPL27	serine carboxypeptidase-like 27	serine-type carboxypeptidase activity|extracellular region|proteolysis involved in cellular protein catabolic process
LOC100797134	5.0853	2.34633	1.30148e-05	Up	FACT	fatty alcohol:caffeoyl-CoA acyltransferase	cell wall organization|caffeoyl-CoA: alcohol caffeoyl transferase activity|alkyl caffeate ester biosynthetic process
LOC100797319	2.975	1.57289	1.43605e-09	Up	PPD	pyruvate, phosphate dikinase, chloroplastic-like	ATP binding|pyruvate metabolic process|chloroplast|photosynthesis|kinase activity|metal ion binding|pyruvate, phosphate dikinase activity
LOC100797484	2.15833	1.10992	2.1351e-17	Up		uncharacterized LOC100797484
LOC100797550	2.42824	1.27991	5.77399e-19	Up	PUB13	U-box domain-containing protein 4	ubiquitin-protein transferase activity|nucleus|cytoplasm|cytosol|cell surface receptor signaling pathway|protein ubiquitination|defense response to bacterium|negative regulation of apoptotic process|negative regulation of immune response|transmembrane receptor protein serine/threonine kinase binding|regulation of photoperiodism, flowering
LOC100797554	2.48677	1.31427	0.031981	Up	UXS2	UDP-glucuronic acid decarboxylase 2	Golgi membrane|cytoplasm|endosome|Golgi apparatus|trans-Golgi network|plasma membrane|dTDP-glucose 4,6-dehydratase activity|membrane|integral component of membrane|dTDP-rhamnose biosynthetic process|Golgi cisterna membrane|UDP-D-xylose biosynthetic process|D-xylose metabolic process|UDP-glucuronate decarboxylase activity|NAD+ binding
LOC100797583	4.43949	2.15039	0.00180496	Up	At3g08860	alanine--glyoxylate aminotransferase 2 homolog 3, mitochondrial	mitochondrion|alanine-glyoxylate transaminase activity|photorespiration|pyridoxal phosphate binding|cellular response to nitrogen levels
LOC100797634	2.43847	1.28598	0.0017947	Up		auxin-induced protein 6B-like	auxin-activated signaling pathway
LOC100797772	2.61244	1.3854	0.000245168	Up		uncharacterized LOC100797772
LOC100797779	2.46828	1.30351	0.00142696	Up	NFD4	uncharacterized LOC100797779	karyogamy|mitochondrion|response to salt stress|polar nucleus fusion|integral component of membrane
LOC100797862	12.0984	3.59674	8.07425e-08	Up	ATHB-12	homeodomain/HOMEOBOX transcription factor	DNA-binding transcription factor activity|nucleus|response to osmotic stress|multicellular organism development|response to water deprivation|response to virus|response to abscisic acid|sequence-specific DNA binding|positive regulation of transcription, DNA-templated
LOC100797888	19.6138	4.2938	0.00678006	Up	PUMP5	mitochondrial uncoupling protein 5	dicarboxylic acid transmembrane transporter activity|mitochondrial inner membrane|mitochondrial transport|sulfate transport|sulfate transmembrane transporter activity|thiosulfate transmembrane transporter activity|oxaloacetate transmembrane transporter activity|malate transmembrane transporter activity|succinate transmembrane transporter activity|antiporter activity|thiosulfate transport|oxaloace…
LOC100798020	2.19559	1.13461	0.00455156	Up	ALDH3F1	aldehyde dehydrogenase family 3 member F1	3-chloroallyl aldehyde dehydrogenase activity|aldehyde dehydrogenase (NAD) activity|endoplasmic reticulum|cellular aldehyde metabolic process|membrane|glyceraldehyde-3-phosphate dehydrogenase (NAD+) (non-phosphorylating) activity
LOC100798055	3.33258	1.73664	2.84083e-12	Up	PHP5	histidine-containing phosphotransfer protein 4	phosphorelay signal transduction system|nucleus|cytoplasm|cytokinin-activated signaling pathway|histidine phosphotransfer kinase activity|protein histidine kinase binding
LOC100798067	5.0339	2.33168	0.0260829	Up		UPF0098 protein TC_0109
LOC100798112	3.23577	1.69411	0.0240259	Up		non-specific lipid-transfer protein-like	lipid transport|lipid binding
LOC100798222	2.29701	1.19976	3.32951e-06	Up	TSJT1	stem-specific protein TSJT1
LOC100798431	2.0336	1.02404	0.0244495	Up	At3g13980	protein BIG GRAIN 1-like B	plasma membrane|auxin-activated signaling pathway|positive regulation of auxin mediated signaling pathway|auxin transport
LOC100798480	2.09695	1.06829	0.00284051	Up	HAT3	homeobox-leucine zipper protein HAT3	DNA-binding transcription factor activity|nucleus|sequence-specific DNA binding
LOC100798483	4.06328	2.02264	0.012863	Up	WRI1	AP2-like ethylene-responsive transcription factor At1g16060	DNA binding|DNA-binding transcription factor activity|nucleus|regulation of carbohydrate metabolic process|regulation of glycolytic process|lipid metabolic process|lipid biosynthetic process|response to sucrose|ethylene-activated signaling pathway|triglyceride biosynthetic process|kinase binding|positive regulation of cutin biosynthetic process
LOC100798578	2.16368	1.11349	0.0273205	Up	ALE2	receptor-like serine/threonine-protein kinase ALE2
LOC100798609	2.56794	1.36061	0.00614135	Up	Os01g0760900	probable protein ABIL5-like	cytoplasm|cytoskeleton
LOC100798914	2.316	1.21163	0.00237579	Up	GG3	guanine nucleotide-binding protein subunit gamma 3	plasma membrane|G protein-coupled receptor signaling pathway|response to abscisic acid
LOC100798996	3.40663	1.76835	0.000314142	Up	CYCD4-1	cyclin-D4-1	regulation of cyclin-dependent protein serine/threonine kinase activity|mitotic cell cycle|cyclin-dependent protein kinase holoenzyme complex|nucleus|cytoplasm|protein phosphorylation|regulation of mitotic nuclear division|positive regulation of cell proliferation|cyclin-dependent protein serine/threonine kinase regulator activity|protein kinase binding|positive regulation of cell cycle|cell divi…
LOC100799114	Inf	Inf	0.0184997	Up		uncharacterized LOC100799114
LOC100799410	7.48864	2.9047	0.000756677	Up	MYB83	transcription factor MYB46	DNA-binding transcription factor activity|nucleus|cell differentiation|sequence-specific DNA binding|transcription regulatory region DNA binding|positive regulation of transcription, DNA-templated|regulation of secondary cell wall biogenesis
LOC100799478	2.10357	1.07284	4.89159e-14	Up	RHA1B	E3 ubiquitin-protein ligase RHA1B	ubiquitin-protein transferase activity|response to chitin|protein ubiquitination|response to cadmium ion|metal ion binding
LOC100799507	2.00823	1.00593	0.0343762	Up	At2g23060	probable N-acetyltransferase HLS1-like	transferase activity, transferring acyl groups other than amino-acyl groups
LOC100799646	2.39189	1.25815	3.65395e-19	Up	BHLH094	transcription factor bHLH79	DNA binding|nucleus|regulation of transcription, DNA-templated|protein dimerization activity
LOC100799829	2.81869	1.49502	0.00761546	Up		O-glucosyltransferase rumi homolog
LOC100799947	2.7291	1.44843	0.0497056	Up	At5g07050	WAT1-related protein At5g07050	plasma membrane|integral component of membrane|transmembrane transporter activity
LOC100800120	2.26737	1.18102	0.0446844	Up	GPA1	guanine nucleotide-binding protein alpha-1 subunit	GTPase activity|GTP binding|G protein-coupled receptor signaling pathway|G-protein beta/gamma-subunit complex binding|metal ion binding
LOC100800161	3.55714	1.83072	0.0147094	Up	RGLG5	E3 ubiquitin-protein ligase RGLG5	plasma membrane|abscisic acid-activated signaling pathway|positive regulation of abscisic acid-activated signaling pathway|transferase activity|metal ion binding
LOC100800174	4.32335	2.11215	0.00473494	Up	At2g35615	probable aspartic protease At2g35615	aspartic-type endopeptidase activity|extracellular region|proteolysis|protein catabolic process
LOC100800184	2.14636	1.10189	0.0330849	Up		uncharacterized LOC100800184	motor activity|microtubule|axoneme|microtubule-based process|dynein complex|motile cilium|motile cilium assembly|ciliary plasm
LOC100800365	3.13899	1.6503	0.0425843	Up		O-glucosyltransferase rumi homolog
LOC100800763	4.82286	2.26989	0.00714179	Up	NFD4	protein NUCLEAR FUSION DEFECTIVE 4	karyogamy|mitochondrion|response to salt stress|polar nucleus fusion|integral component of membrane
LOC100800915	2.2899	1.19528	0.00263905	Up	PXG4	probable peroxygenase 4	monooxygenase activity|calcium ion binding|lipid droplet|response to abscisic acid|drought recovery|plant seed peroxidase activity
LOC100801302	2.27055	1.18304	0.0303455	Up	AAP7	probable amino acid permease 7	amino acid transmembrane transport|plasma membrane|amino acid transport|amino acid transmembrane transporter activity|symporter activity|membrane|integral component of membrane
LOC100801307	2.1548	1.10755	3.14704e-06	Up	SLX1	uncharacterized LOC100801307	DNA repair|DNA recombination|5'-flap endonuclease activity|Slx1-Slx4 complex|metal ion binding
LOC100801407	2.18244	1.12594	2.11007e-06	Up	ACLB-2	ATP-citrate synthase beta chain protein 2	ATP citrate synthase activity|ATP binding|cytosol|plasma membrane|acetyl-CoA biosynthetic process|lipid metabolic process|citrate lyase complex|metal ion binding
LOC100801849	2.46027	1.29882	0.00312669	Up	TIC32	short-chain dehydrogenase TIC 32, chloroplastic	calmodulin binding|chloroplast inner membrane|protein transport|oxidoreductase activity
LOC100801989	2.09024	1.06367	0.0193791	Up		transmembrane protein 136
LOC100802007	2.71921	1.44319	0.000490788	Up	B'BETA	serine/threonine protein phosphatase 2A 57 kDa regulatory subunit B' beta isoform	protein phosphatase type 2A complex|nucleus|cytoplasm|cytosol|brassinosteroid mediated signaling pathway|regulation of protein autophosphorylation|protein phosphatase activator activity
LOC100802132	2.17885	1.12357	2.17401e-06	Up	At2g43200	probable methyltransferase PMT19	endosome|vacuolar membrane|endoplasmic reticulum membrane|trans-Golgi network|S-adenosylmethionine-dependent methyltransferase activity|integral component of membrane|cell wall pectin metabolic process
LOC100802252	2.04679	1.03336	7.89843e-07	Up	PR5K	thaumatin-like protein 1b	protein kinase activity|transmembrane receptor protein serine/threonine kinase activity|ATP binding|plasmodesma|response to fungus|integral component of membrane
LOC100802290	2.7407	1.45454	0.000298873	Up	GAUT15	probable galacturonosyltransferase 15	Golgi membrane|integral component of membrane|pectin biosynthetic process|polygalacturonate 4-alpha-galacturonosyltransferase activity|cell wall organization
LOC100802460	2.2833	1.19112	0.0369466	Up	ABC1K7	protein ACTIVITY OF BC1 COMPLEX KINASE 7, chloroplastic	ATP binding|response to oxidative stress|chloroplast thylakoid membrane|plastoglobule|integral component of membrane|kinase activity|cellular response to oxidative stress|membrane lipid biosynthetic process|iron ion homeostasis|plastoglobule organization|regulation of response to reactive oxygen species|response to iron ion starvation
LOC100802782	2.12439	1.08705	0.0132797	Up	GLR3.4	glutamate receptor 3.4	ionotropic glutamate receptor activity|calcium channel activity|plasma membrane|calcium ion transport|glutamate receptor activity|chloroplast|plastid|response to wounding|ligand-gated ion channel activity|integral component of membrane|calcium-mediated signaling|cellular response to cold|cellular response to amino acid stimulus|cellular response to mechanical stimulus|cellular response to acetate
LOC100802936	2.4181	1.27387	1.15388e-14	Up	At3g02910	putative gamma-glutamylcyclotransferase At3g02910	transferase activity, transferring acyl groups|cellular modified amino acid catabolic process|gamma-glutamylaminecyclotransferase activity|response to karrikin
LOC100802948	2.46666	1.30256	0.0465235	Up	ETR2	ethylene receptor 2	phosphorelay sensor kinase activity|protein serine/threonine kinase activity|ATP binding|endoplasmic reticulum|endoplasmic reticulum membrane|negative regulation of ethylene-activated signaling pathway|integral component of membrane|ethylene receptor activity|metal ion binding|ethylene binding
LOC100803161	2.30706	1.20605	0.00010748	Up	HSP17.4B	HSP20-like chaperone protein	response to reactive oxygen species|cytoplasm|protein folding|response to heat|response to high light intensity|response to salt stress|response to hydrogen peroxide|protein self-association|unfolded protein binding|protein complex oligomerization
LOC100803182	3.34763	1.74314	0.0258337	Up	At1g64890	probable folate-biopterin transporter 7	integral component of membrane
LOC100803242	2.34606	1.23024	0.00180241	Up	EXPA4	expansin-A4
LOC100803341	2.22874	1.15623	0.00521505	Up	HHO6	myb family transcription factor EFM	DNA binding|DNA-binding transcription factor activity|nucleus|regulation of transcription, DNA-templated
LOC100803531	2.04081	1.02914	2.36004e-07	Up	MTP10	metal tolerance protein 10	vacuolar membrane|cation transmembrane transporter activity|integral component of membrane
LOC100803595	2.25479	1.17299	6.6376e-10	Up	EXPA4	expansin-A4
LOC100803764	2.21607	1.148	2.29475e-07	Up	PP2C06	protein phosphatase 2C 53	protein serine/threonine phosphatase activity|nucleus|cytosol|abscisic acid-activated signaling pathway|metal ion binding
LOC100803787	4.17745	2.06262	1.53647e-07	Up	CIPK2	CBL-interacting protein kinase 2	protein serine/threonine kinase activity|ATP binding|signal transduction
LOC100803817	6.11696	2.61281	0.0228164	Up	ATL16	RING-H2 finger protein ATL16	integral component of membrane|protein ubiquitination|transferase activity|metal ion binding
LOC100803860	2.38703	1.25521	1.05635e-07	Up		PDDEXK-like family protein
LOC100803875	2.4839	1.31261	8.79491e-05	Up	GPAT1	glycerol-3-phosphate acyltransferase 1	glycerol-3-phosphate O-acyltransferase activity|mitochondrion|cutin biosynthetic process|membrane|integral component of membrane|CDP-diacylglycerol biosynthetic process|phosphatase activity|pollen sperm cell differentiation|response to karrikin|glycerol-3-phosphate 2-O-acyltransferase activity|sn-1-glycerol-3-phosphate C16:0-DCA-CoA acyl transferase activity
LOC100803934	2.19031	1.13113	0.0276269	Up	MYOB7	uncharacterized LOC100803934	integral component of membrane|myosin binding|transport vesicle
LOC100804105	2.53373	1.34126	0.040336	Up	ChiC	class V chitinase	polysaccharide catabolic process|chitinase activity|extracellular region|cell wall|chitin catabolic process|chitin binding|endochitinase activity|response to salt stress|response to abscisic acid|response to jasmonic acid|exochitinase activity
LOC100804372	2.22336	1.15274	8.22867e-05	Up	CEL1	endoglucanase 8-like	extracellular region|cellulase activity|chloroplast|cellulose catabolic process|cell wall modification involved in multidimensional cell growth
LOC100804395	3.30212	1.72339	0.0360537	Up	WSD1	O-acyltransferase WSD1	diacylglycerol O-acyltransferase activity|endoplasmic reticulum|endoplasmic reticulum membrane|plasma membrane|wax biosynthetic process|integral component of membrane|triglyceride biosynthetic process|long-chain-alcohol O-fatty-acyltransferase activity|arachidoyl-CoA:1-dodecanol O-acyltransferase activity|wax ester synthase activity
LOC100804416	3.1945	1.67559	2.78494e-07	Up	At2g04570	GDSL esterase/lipase At2g04570-like	extracellular region|lipid catabolic process|hydrolase activity, acting on ester bonds
LOC100804665	2.67734	1.4208	8.50765e-06	Up	PIL15	transcription factor PIF3	DNA binding|nucleus|regulation of transcription, DNA-templated|protein dimerization activity|negative regulation of red or far-red light signaling pathway
LOC100805331	Inf	Inf	0.037215	Up	At1g06800	phospholipase A1-Igamma1, chloroplastic	phospholipase activity|triglyceride lipase activity|phospholipase A1 activity|chloroplast|lipid catabolic process|galactolipase activity
LOC100805341	4.0867	2.03094	0.0156308	Up	MYB78	transcription factor MYB108	DNA-binding transcription factor activity|nucleus|response to salt stress|response to abscisic acid|sequence-specific DNA binding|response to salt
LOC100805449	2.01613	1.01159	3.58578e-06	Up	RHF1A	E3 ubiquitin-protein ligase RHF1A	ubiquitin-protein transferase activity|megagametogenesis|proteasomal protein catabolic process|membrane|protein ubiquitination|metal ion binding|regulation of cell cycle|microgametogenesis
LOC100805710	2.16901	1.11704	8.32763e-05	Up	CIPK1	CBL-interacting serine/threonine-protein kinase 1-like	protein serine/threonine kinase activity|ATP binding|nucleus|cytoplasm|plasma membrane|protein phosphorylation|response to osmotic stress|response to salt stress|response to abscisic acid|intracellular signal transduction
LOC100806075	25.1296	4.65132	1.83597e-05	Up	LTI65	low-temperature-induced 65 kDa protein	response to cold|response to water deprivation|response to salt stress|response to abscisic acid|abscisic acid-activated signaling pathway|leaf senescence
LOC100806281	6.52554	2.7061	5.77056e-13	Up	CCR1	cinnamoyl-CoA reductase 1	cytosol|circadian rhythm|response to cold|lignin biosynthetic process|oxidoreductase activity|oxidoreductase activity, acting on the CH-OH group of donors, NAD or NADP as acceptor|cinnamoyl-CoA reductase activity|coenzyme binding
LOC100806895	2.67269	1.41829	0.000801623	Up	PAP	plastid-lipid-associated protein, chloroplastic	chloroplast
LOC100807014	2.0713	1.05054	2.40006e-05	Up	MLO4	MLO-like protein 4	calmodulin binding|defense response|response to biotic stimulus|integral component of membrane
LOC100807183	4.34507	2.11938	2.31905e-42	Up	EXPA8	expansin-A8
LOC100807235	42.9093	5.42322	1.13232e-21	Up	PP2C51	probable protein phosphatase 2C 51	protein serine/threonine phosphatase activity|nucleus|abscisic acid-activated signaling pathway|negative regulation of abscisic acid-activated signaling pathway|positive regulation of seed germination|metal ion binding
LOC100807242	7.44909	2.89706	0.00100296	Up	At5g42610	calcium uniporter protein 4, mitochondrial	calcium channel activity|mitochondrial inner membrane|uniporter activity|integral component of membrane|mitochondrial calcium ion homeostasis
LOC100807640	2.93283	1.55229	0.00522362	Up	lipA	uncharacterized LOC100807640	triglyceride lipase activity|extracellular region|lipid catabolic process|xylan catabolic process|acetylxylan esterase activity
LOC100807957	2.19795	1.13616	0.0277016	Up	PFK2	ATP-dependent 6-phosphofructokinase 2	6-phosphofructokinase activity|ATP binding|cytosol|fructose 6-phosphate metabolic process|glycolytic process|metal ion binding
LOC100808125	3.37387	1.7544	3.95827e-17	Up	Os01g0794400	probable nucleoredoxin 2	cell|cell redox homeostasis|protein-disulfide reductase activity
LOC100808245	2.08436	1.0596	8.73605e-10	Up	ATL72	RING-H2 finger protein ATL74	integral component of membrane|protein ubiquitination|transferase activity|metal ion binding
LOC100808259	2.61835	1.38866	0.0122203	Up	At1g50280	BTB/POZ domain-containing protein At1g50280	response to abscisic acid|protein ubiquitination|Cul3-RING ubiquitin ligase complex
LOC100808451	2.9113	1.54167	0.00134098	Up		transmembrane protein 45B
LOC100808463	2.14995	1.10431	2.3111e-06	Up	SAUR76	auxin-responsive protein SAUR78	nucleus|cytoplasm|multicellular organism development|response to auxin|ethylene-activated signaling pathway|extrinsic component of plasma membrane|positive regulation of cell growth
LOC100808539	2.38743	1.25546	0.00182737	Up		uncharacterized LOC100808539
LOC100809117	2.08232	1.05819	1.57862e-09	Up	PIX7	probable serine/threonine-protein kinase PBL1
LOC100809139	2.94341	1.55749	3.44605e-25	Up	EXPA4	expansin-A4-like
LOC100809196	2.25247	1.17151	0.000168122	Up	EFM	myb family transcription factor EFM	DNA binding|DNA-binding transcription factor activity|nucleus|regulation of transcription, DNA-templated|response to temperature stimulus|gibberellic acid mediated signaling pathway|flower development|histone H3-K36 methylation|negative regulation of long-day photoperiodism, flowering|negative regulation of nucleic acid-templated transcription
LOC100809314	2.57837	1.36646	4.24297e-14	Up		uncharacterized LOC100809314
LOC100809479	2.15425	1.10719	0.00110448	Up	AUX22E	auxin-induced protein 22E	nucleus|regulation of transcription, DNA-templated|auxin-activated signaling pathway
LOC100809490	2.05123	1.03649	0.00385811	Up	APRR5	two-component response regulator-like PRR95	phosphorelay signal transduction system|nucleus|rhythmic process
LOC100809684	2.35937	1.2384	4.57351e-11	Up	PUB45	U-box domain-containing protein 4	ubiquitin-protein transferase activity|nucleus|cytoplasm|protein ubiquitination|transmembrane receptor protein serine/threonine kinase binding
LOC100809761	2.02526	1.0181	4.02861e-07	Up	At2g19810	zinc finger CCCH domain-containing protein 20	DNA binding|DNA-binding transcription factor activity|single-stranded RNA binding|plasma membrane|regulation of transcription, DNA-templated|response to oxidative stress|metal ion binding
LOC100809796	3.68701	1.88245	1.87249e-19	Up	At2g04570	GDSL esterase/lipase At2g04570	extracellular region|lipid catabolic process|hydrolase activity, acting on ester bonds
LOC100809808	2.62311	1.39128	3.40981e-05	Up	GK-2	guanylate kinase 2	guanylate kinase activity|ATP binding|cytosol|gametophyte development|regulation of developmental growth
LOC100810164	2.62202	1.39068	8.00243e-06	Up	HIPP39	heavy metal-associated isoprenylated plant protein 39	metal ion transport|metal ion binding
LOC100810341	2.45696	1.29687	0.00211951	Up	RHM1	trifunctional UDP-glucose 4,6-dehydratase/UDP-4-keto-6-deoxy-D-glucose 3,5-epimerase/UDP-4-keto-L-rhamnose-reductase RHM1	cytosol|dTDP-glucose 4,6-dehydratase activity|plasmodesma|UDP-rhamnose biosynthetic process|UDP-L-rhamnose synthase activity|auxin efflux|oxidoreductase activity|isomerase activity|cell differentiation|regulation of cell proliferation|UDP-glucose 4,6-dehydratase activity|flavonol biosynthetic process|cell wall organization
LOC100810345	2.63611	1.39841	0.00348594	Up	HMGB7	high mobility group B protein 7	karyogamy|DNA binding|DNA-binding transcription factor activity|nucleus|polar nucleus fusion
LOC100810486	2.34293	1.22832	0.0417243	Up		uncharacterized LOC100810486
LOC100810645	7.64592	2.93469	0.0196805	Up	At2g05910	protein LURP-one-related 6
LOC100810660	2.9732	1.57202	0.0433539	Up	At1g79820	probable plastidic glucose transporter 3	endosome|Golgi apparatus|trans-Golgi network|carbohydrate transport|integral component of membrane|transmembrane transporter activity|chloroplast membrane
LOC100810834	2.01515	1.01089	0.00771897	Up	ETN8	equilibrative nucleotide transporter 8	nucleoside transmembrane transporter activity|plasma membrane|integral component of membrane
LOC100810888	2.16399	1.11369	4.57466e-20	Up		uncharacterized LOC100810888
LOC100811185	2.15845	1.10999	2.03912e-06	Up	LLR18B	protein LlR18B	defense response|response to biotic stimulus|hydrolase activity
LOC100811208	57.1665	5.8371	6.70696e-06	Up	ATHB-12	homeobox-leucine zipper protein ATHB-12	DNA-binding transcription factor activity|nucleus|response to osmotic stress|multicellular organism development|response to water deprivation|response to virus|response to abscisic acid|sequence-specific DNA binding|positive regulation of transcription, DNA-templated
LOC100811247	2.09181	1.06475	4.51764e-10	Up	CCOMT	caffeoyl-CoA O-methyltransferase	lignin biosynthetic process|caffeoyl-CoA O-methyltransferase activity|metal ion binding
LOC100811301	2.71119	1.43892	5.65687e-10	Up	NAC072	NAC domain-containing protein 72	DNA binding|DNA-binding transcription factor activity|nucleus|positive regulation of transcription, DNA-templated
LOC100811555	2.18393	1.12693	0.0187085	Up	YUC2	indole-3-pyruvate monooxygenase YUCCA2	N,N-dimethylaniline monooxygenase activity|auxin biosynthetic process|flavin adenine dinucleotide binding|NADP binding|indole-3-pyruvate monooxygenase activity
LOC100811790	2.05056	1.03602	0.00087584	Up	XERICO	probable E3 ubiquitin-protein ligase XERICO	response to osmotic stress|response to salt stress|abscisic acid metabolic process|abscisic acid biosynthetic process|response to gibberellin|response to chitin|integral component of membrane|protein ubiquitination|transferase activity|metal ion binding
LOC100812100	2.16456	1.11407	0.000222178	Up	RCOM_0864260	CASP-like protein 2B1	plasma membrane|integral component of membrane
LOC100812293	2.06549	1.04648	0.0106896	Up	ERF039	ethylene-responsive transcription factor ERF039	DNA binding|DNA-binding transcription factor activity|nucleus|ethylene-activated signaling pathway
LOC100812367	2.83432	1.503	6.20278e-13	Up	ABCG25	ABC transporter G family member 25	ATP binding|plasma membrane|response to abscisic acid|integral component of membrane|ATPase activity, coupled to transmembrane movement of substances|transmembrane transport|abscisic acid transport
LOC100812431	2.71503	1.44097	0.00143657	Up	BGLU12	beta-glucosidase 12	glucan exo-1,3-beta-glucosidase activity|beta-galactosidase activity|extracellular region|carbohydrate metabolic process|beta-glucosidase activity|beta-D-fucosidase activity|beta-L-arabinosidase activity|beta-gentiobiose beta-glucosidase activity|scopolin beta-glucosidase activity
LOC100812547	2.19099	1.13158	0.000575321	Up	DJC76	chaperone protein dnaJ C76, chloroplastic	chloroplast
LOC100812565	2.26918	1.18217	0.0117613	Up		UDP-glucose 4-epimerase GEPI48-like	UDP-glucose 4-epimerase activity|galactose metabolic process
LOC100812617	2.04421	1.03154	0.0124622	Up	SULTR3	probable sulfate transporter 3.4	secondary active sulfate transmembrane transporter activity|plasmodesma|sulfate transmembrane transporter activity|symporter activity|anion:anion antiporter activity|integral component of membrane
LOC100812642	2.08927	1.063	4.45404e-07	Up	PLDALPHA4	phospholipase D alpha 4	phospholipase D activity|calcium ion binding|plasma membrane|response to osmotic stress|cellular response to nitrogen starvation|phospholipid catabolic process|post-embryonic development|multidimensional cell growth|cellular response to phosphate starvation|positive regulation of nitrogen utilization|phosphatidylcholine metabolic process|root development|cell division|cellular response to potassi…
LOC100812680	3.4809	1.79946	8.75268e-10	Up	AFP2	ninja-family protein AFP2	nucleus|signal transduction|response to water deprivation|response to abscisic acid|negative regulation of transcription, DNA-templated
LOC100812681	2.00492	1.00355	0.000379498	Up	AARE	acylamino-acid-releasing enzyme	nucleus|cytoplasm|vacuole|proteolysis|chloroplast|protein homotetramerization|serine-type aminopeptidase activity
LOC100812834	8.42274	3.07429	4.71697e-05	Up		uncharacterized LOC100812834
LOC100812943	2.33188	1.2215	0.00174799	Up	ufd1	ubiquitin recognition factor in ER-associated degradation protein 1	Hrd1p ubiquitin ligase complex|nucleus|cytosol|ubiquitin-dependent ERAD pathway|SUMO binding|protein localization to Golgi apparatus|VCP-NPL4-UFD1 AAA ATPase complex|sterol regulatory element binding protein cleavage|RQC complex|ribosome-associated ubiquitin-dependent protein catabolic process
LOC100813145	2.76106	1.46522	7.60178e-10	Up	At1g03400	1-aminocyclopropane-1-carboxylate oxidase homolog 4	1-aminocyclopropane-1-carboxylate oxidase activity|regulation of glucosinolate biosynthetic process|glucosinolate biosynthetic process|metal ion binding|dioxygenase activity
LOC100813375	2.35624	1.23648	8.18024e-07	Up		uncharacterized LOC100813375
LOC100813635	2.54512	1.34774	0.0161962	Up	SPA3	protein SPA1-RELATED 3	protein kinase activity|ATP binding|nucleus|red, far-red light phototransduction|identical protein binding
LOC100813655	2.86163	1.51684	0.00217922	Up	HVA22E	HVA22-like protein e	response to cold|response to water deprivation|response to abscisic acid|integral component of membrane|hyperosmotic salinity response
LOC100813670	2.34966	1.23245	1.23995e-08	Up	At4g11680	E3 ubiquitin-protein ligase At4g11680	vacuolar membrane|integral component of membrane|protein ubiquitination|transferase activity|metal ion binding
LOC100813767	4.01549	2.00558	0.00202006	Up		uncharacterized LOC100813767
LOC100813913	2.80218	1.48655	0.000831928	Up		uncharacterized LOC100813913
LOC100814399	8.86159	3.14757	4.70635e-08	Up	NCED1	9-cis-epoxycarotenoid dioxygenase NCED1, chloroplastic	chloroplast thylakoid membrane|abscisic acid biosynthetic process|9-cis-epoxycarotenoid dioxygenase activity|metal ion binding
LOC100814590	3.09986	1.6322	0.0278729	Up	JMJ14	lysine-specific demethylase JMJ18	transcription regulatory region sequence-specific DNA binding|DNA-binding transcription repressor activity, RNA polymerase II-specific|chromatin binding|DNA-binding transcription factor activity|nucleus|regulation of transcription, DNA-templated|flower development|negative regulation of flower development|maintenance of DNA methylation|histone demethylase activity|histone demethylase activity (H3…
LOC100814612	2.86573	1.51891	8.97071e-06	Up	LOG1	cytokinin riboside 5'-monophosphate phosphoribohydrolase LOG1-like	nucleus|cytosol|cytokinin biosynthetic process|hydrolase activity, hydrolyzing N-glycosyl compounds
LOC100814725	13.9928	3.80661	0.0406877	Up	RABC1	ras-related protein RABC1	GTPase activity|GTP binding|Golgi apparatus|plasma membrane|intracellular protein transport|Rab protein signal transduction
LOC100814728	5.43224	2.44155	0.000892454	Up	AFP3	ninja-family protein AFP3	nucleus|signal transduction|negative regulation of transcription, DNA-templated
LOC100815038	2.89146	1.5318	2.08524e-15	Up	Os01g0794400	probable nucleoredoxin 2-like	cell|cell redox homeostasis|protein-disulfide reductase activity
LOC100815083	2.26381	1.17875	0.0153404	Up		uncharacterized LOC100815083
LOC100815098	2.77108	1.47045	0.0461182	Up	IAA17	auxin-responsive protein IAA17	DNA-binding transcription factor activity|nucleus|response to auxin|auxin-activated signaling pathway|identical protein binding|positive regulation of leaf senescence
LOC100815185	2.5499	1.35044	0.0326023	Up		non-specific lipid-transfer protein 3-like	lipid transport|lipid binding
LOC100815247	2.95258	1.56197	0.0257976	Up	PUB25	U-box domain-containing protein 25	defense response, incompatible interaction|response to chitin|protein ubiquitination|ubiquitin protein ligase activity
LOC100815539	2.08323	1.05882	1.88463e-07	Up	WOX8	WUSCHEL-related homeobox 13	DNA binding|nucleus|multicellular organism development
LOC100815777	2.71927	1.44322	1.47043e-05	Up	NAC104	NAC domain-containing protein 104	DNA binding|DNA-binding transcription factor activity|nucleus|xylem development|regulation of programmed cell death|shoot system development
LOC100815921	3.22034	1.68721	0.00190367	Up	CYP71A1	cytochrome P450 71A1	monooxygenase activity|iron ion binding|endoplasmic reticulum membrane|fruit ripening|integral component of membrane|oxidoreductase activity, acting on paired donors, with incorporation or reduction of molecular oxygen|heme binding|organelle membrane
LOC100816164	2.65466	1.40853	0.0489212	Up	At3g03300	endoribonuclease Dicer homolog 2	RNA binding|helicase activity|ribonuclease III activity|ATP binding|nucleus|cytoplasm|maintenance of DNA methylation|production of ta-siRNAs involved in RNA interference|RISC complex|production of siRNA involved in RNA interference|metal ion binding|RNA virus induced gene silencing
LOC100816296	2.41318	1.27094	0.000357416	Up	ALE2	receptor-like serine/threonine-protein kinase ALE2
LOC100816551	5.30754	2.40804	0.00981428	Up	BHLH25	transcription factor bHLH18	DNA binding|DNA-binding transcription factor activity|nucleus|regulation of transcription, DNA-templated|protein dimerization activity
LOC100816642	2.03137	1.02245	0.0143951	Up	TPS1	alpha,alpha-trehalose-phosphate synthase [UDP-forming] 1-like	alpha,alpha-trehalose-phosphate synthase (UDP-forming) activity|extracellular region|cell wall|cytoplasm|vacuole|trehalose metabolic process|trehalose biosynthetic process|embryo development ending in seed dormancy|plant-type cell wall biogenesis|sugar mediated signaling pathway|cell division|trehalose metabolism in response to stress
LOC100817014	2.6084	1.38316	0.00558853	Up	RALFL24	protein RALF-like 24	hormone activity|intracellular|cell-cell signaling|plasmodesma|calcium-mediated signaling|apoplast
LOC100817036	2.98688	1.57864	1.84211e-08	Up	SPBC2A9.03	uncharacterized WD repeat-containing protein C2A9.03	cytosol
LOC100817054	2.42022	1.27514	0.0141644	Up		uncharacterized LOC100817054
LOC100817318	23.0624	4.52747	0.00197392	Up		non-specific lipid-transfer protein 3-like	lipid transport|lipid binding
LOC100817326	2.99062	1.58045	1.10045e-06	Up	HHO5	transcription factor HHO5	DNA-binding transcription factor activity|nucleus|cytosol|regulation of transcription, DNA-templated|negative regulation of gene expression|transcription regulatory region DNA binding|floral organ formation|specification of plant organ identity
LOC100817347	2.37482	1.24782	1.55233e-07	Up		auxin-induced protein 6B-like	auxin-activated signaling pathway
LOC100817592	5.42375	2.43929	0.0213767	Up		uncharacterized LOC100817592
LOC100817645	2.02852	1.02043	0.022157	Up	TOGT1	scopoletin glucosyltransferase	identical protein binding|scopoletin glucosyltransferase activity
LOC100817697	3.81164	1.93041	0.00182269	Up	3AT1	coumaroyl-CoA:anthocyanidin 3-O-glucoside-6''-O-coumaroyltransferase 1	transferase activity, transferring acyl groups other than amino-acyl groups
LOC100817868	3.18073	1.66936	0.00158145	Up		uncharacterized LOC100817868
LOC100818212	10.9898	3.45809	0.00979975	Up		uncharacterized LOC100818212
LOC100818380	2.03196	1.02288	1.37982e-14	Up		protein GDAP2 homolog
LOC100818430	2.44389	1.28918	0.0194092	Up	HSF30	heat stress transcription factor A-2	DNA-binding transcription factor activity|nucleus|sequence-specific DNA binding
LOC100818502	2.40435	1.26565	7.35729e-09	Up	EGY3	probable zinc metallopeptidase EGY3, chloroplastic	metallopeptidase activity|response to heat|response to high light intensity|integral component of membrane|chloroplast membrane|response to hydrogen peroxide
LOC100818557	2.37941	1.25061	3.90014e-08	Up	CER1	protein ECERIFERUM 1	sphingosine hydroxylase activity|iron ion binding|endoplasmic reticulum membrane|response to water deprivation|wax biosynthetic process|integral component of membrane|sphingolipid biosynthetic process|defense response to bacterium|alkane biosynthetic process|defense response to fungus
LOC100818568	8.3311	3.05851	1.04143e-08	Up	PP2C51	probable protein phosphatase 2C 8	protein serine/threonine phosphatase activity|nucleus|abscisic acid-activated signaling pathway|negative regulation of abscisic acid-activated signaling pathway|positive regulation of seed germination|metal ion binding
LOC100818747	2.04256	1.03038	4.92847e-07	Up	NEK5	serine/threonine-protein kinase Nek5	protein kinase activity|protein serine/threonine kinase activity|ATP binding|microtubule-based process|epidermal cell differentiation|cortical microtubule organization|cortical microtubule
LOC100818870	3.20464	1.68016	0.000137225	Up	FLZ15	uncharacterized LOC100818870	P-body|metal ion binding
LOC100818876	4.06253	2.02238	0.0155226	Up		uncharacterized LOC100818876
LOC100819144	2.92682	1.54933	0.000867831	Up	CER26	omega-hydroxypalmitate O-feruloyl transferase-like	cytosol|wax biosynthetic process|transferase activity, transferring acyl groups other than amino-acyl groups|very long-chain fatty acid biosynthetic process|cell wall organization
LOC100819267	2.25935	1.1759	0.0132871	Up	AIRP2	RING finger and U-box domain-containing protein	ubiquitin-protein transferase activity|cytosol|ubiquitin-dependent protein catabolic process|response to salt stress|response to abscisic acid|positive regulation of abscisic acid-activated signaling pathway|metal ion binding|ubiquitin protein ligase activity
LOC100819313	2.63995	1.40051	7.59879e-23	Up	ABF2	bZIP transcription factor TRAB1	DNA binding|DNA-binding transcription factor activity|nucleus|abscisic acid-activated signaling pathway
LOC100819590	3.49728	1.80623	0.00435839	Up		uncharacterized LOC100819590
LOC100819597	2.54819	1.34947	0.0390166	Up		kinetochore protein SPC25 homolog	retrotransposon nucleocapsid|nucleic acid binding|RNA-directed DNA polymerase activity|aspartic-type endopeptidase activity|endonuclease activity|zinc ion binding|DNA integration
LOC100819971	4.39189	2.13484	0.0235164	Up	ERF023	ethylene-responsive transcription factor ERF023	DNA binding|DNA-binding transcription factor activity|nucleus|ethylene-activated signaling pathway
LOC100820085	3.23181	1.69234	0.0257051	Up	At1g48100	polygalacturonase At1g48100	polygalacturonase activity|extracellular region|cell wall|carbohydrate metabolic process|plant-type cell wall modification involved in multidimensional cell growth
LOC100820122	2.83067	1.50114	6.63874e-05	Up	PVA21	vesicle-associated protein 2-1	endoplasmic reticulum|endoplasmic reticulum membrane|plasma membrane|integral component of membrane
LOC100820136	4.1956	2.06888	0.0353073	Up	At1g64890	probable folate-biopterin transporter 7	integral component of membrane
LOC100820268	2.11393	1.07993	3.05496e-11	Up	XBAT31	putative E3 ubiquitin-protein ligase XBAT31	protein ubiquitination|transferase activity|metal ion binding
LOC100820404	2.02861	1.02049	0.0233235	Up	CYCD6-1	putative cyclin-D6-1	regulation of cyclin-dependent protein serine/threonine kinase activity|mitotic cell cycle|cyclin-dependent protein kinase holoenzyme complex|nucleus|cytoplasm|protein phosphorylation|regulation of mitotic nuclear division|positive regulation of cell proliferation|cyclin-dependent protein serine/threonine kinase regulator activity|protein kinase binding|positive regulation of cell cycle|cell divi…
LOC100820446	2.231	1.15769	1.03617e-15	Up	AFP3	ninja-family protein AFP3	nucleus|signal transduction|negative regulation of transcription, DNA-templated
LOC100820472	2.30031	1.20183	2.02935e-06	Up		uncharacterized LOC100820472
LOC100820621	2.55956	1.3559	5.62905e-09	Up	ARG7	auxin-induced protein 15A	response to auxin
LOC102660082	2.80288	1.48691	9.2895e-18	Up	At1g78280	F-box protein At1g78280-like	cytosol
LOC102660296	2.32692	1.21842	0.00554158	Up		uncharacterized LOC102660296
LOC102660904	2.92828	1.55005	0.0226233	Up		uncharacterized LOC102660904
LOC102661306	2.85667	1.51434	0.0152841	Up		uncharacterized LOC102661306
LOC102661637	2.50629	1.32556	4.10263e-08	Up		uncharacterized LOC102661637
LOC102662292	96.7358	6.59598	4.83964e-08	Up		uncharacterized LOC102662292
LOC102662532	9.05752	3.17912	0.00445026	Up	RE1	uncharacterized mitochondrial protein AtMg00240-like	retrotransposon nucleocapsid|nucleic acid binding|RNA-directed DNA polymerase activity|aspartic-type endopeptidase activity|endonuclease activity|DNA recombination|DNA integration|metal ion binding
LOC102662934	2.71861	1.44287	0.00068658	Up	CSE	caffeoylshikimate esterase-like	2-acylglycerol O-acyltransferase activity|lysophospholipase activity|endoplasmic reticulum|Golgi apparatus|plasma membrane|response to oxidative stress|plasmodesma|lignin biosynthetic process|response to zinc ion|membrane|hydrolase activity|response to hydrogen peroxide|response to cadmium ion|caffeoyl-CoA: alcohol caffeoyl transferase activity
LOC102662991	2.15431	1.10722	0.000947081	Up	RGA2	putative disease resistance protein RGA3	ATP binding|defense response|ADP binding
LOC102663301	2.58423	1.36973	0.0175773	Up		uncharacterized LOC102663301
LOC102664115	3.28996	1.71807	0.00108156	Up		uncharacterized LOC102664115
LOC102664307	3.41652	1.77253	0.00940103	Up		uncharacterized LOC102664307
LOC102665086	Inf	Inf	0.012961	Up	At3g19950	E3 ubiquitin-protein ligase RING1-like	cytoplasm|protein ubiquitination|metal ion binding|ubiquitin protein ligase activity
LOC102665709	2.15459	1.10741	3.20483e-06	Up		uncharacterized LOC102665709
LOC102665747	2.03897	1.02784	0.000480783	Up		uncharacterized LOC102665747
LOC102665809	2.45111	1.29343	8.04202e-09	Up		uncharacterized LOC102665809
LOC102666313	2.01518	1.01091	0.00143239	Up		uncharacterized LOC102666313
LOC102666644	5.05176	2.33679	0.0191983	Up	KIN10	SNF1-related protein kinase catalytic subunit alpha KIN10
LOC102667373	2.66988	1.41677	0.0423936	Up		uncharacterized LOC102667373
LOC102667391	3.33187	1.73633	0.00501917	Up	TIC	protein TIME FOR COFFEE	nucleus|regulation of circadian rhythm|rhythmic process
LOC102667957	2.10752	1.07555	0.0195189	Up		uncharacterized LOC102667957
LOC102667991	2.67598	1.42007	0.00827923	Up	EXL3	GDSL esterase/lipase EXL3	extracellular region|lipid catabolic process|lipase activity
LOC102668917	2.14223	1.09912	0.0499808	Up		polyvinylalcohol dehydrogenase
LOC102669791	2.45805	1.29752	0.0388743	Up	ATXR6	histone-lysine N-methyltransferase ATXR6	histone acetyltransferase complex|nuclear chromatin|histone acetyltransferase activity|nucleus|regulation of DNA replication|anther dehiscence|histone binding|negative regulation of transcription, DNA-templated|positive regulation of transcription by RNA polymerase II|metal ion binding|histone methyltransferase activity (H3-K27 specific)|regulation of cell cycle|histone H3-K27 methylation
LOC102670394	2.06513	1.04623	6.94353e-16	Up		uncharacterized LOC102670394
LOC106794312	4.68221	2.22719	0.0293303	Up	TZF4	uncharacterized LOC106794312	DNA binding|DNA-binding transcription factor activity|single-stranded RNA binding|nucleus|regulation of transcription, DNA-templated|negative regulation of seed germination|metal ion binding
LOC106794512	2.51669	1.33153	0.00029049	Up		auxin-induced protein 10A5-like	auxin-activated signaling pathway
LOC106794948	3.47799	1.79825	4.27481e-05	Up	GRXS1	monothiol glutaredoxin-S1	cytoplasm|electron transfer activity|protein disulfide oxidoreductase activity|cell redox homeostasis|metal ion binding|2 iron, 2 sulfur cluster binding
LOC106795441	2.52567	1.33667	0.00557005	Up		uncharacterized LOC106795441
LOC106796006	3.04038	1.60425	0.0286248	Up		uncharacterized LOC106796006
LOC106796079	4.83333	2.27302	0.000368978	Up		uncharacterized LOC106796079
LOC106797152	2.67887	1.42163	1.2736e-28	Up		inositol-3-phosphate synthase	inositol-3-phosphate synthase activity|cytoplasm|inositol biosynthetic process|phospholipid biosynthetic process
LOC106797212	2.27261	1.18435	0.0125783	Up		uncharacterized LOC106797212
LOC111138524	2.80745	1.48926	0.0130989	Up		uncharacterized LOC111138524
LOC111255647	2.80572	1.48837	0.00218623	Up	HSP16.9B	heat shock protein	response to reactive oxygen species|cytoplasm|protein folding|response to heat|response to salt stress|response to hydrogen peroxide|protein self-association|unfolded protein binding|protein complex oligomerization
LOC112997797	3.41659	1.77256	0.00369467	Up		auxin-induced protein 15A-like	auxin-activated signaling pathway
LOC112998378	2.08124	1.05744	0.000178184	Up	RBG7	glycine-rich RNA-binding protein GRP1A-like	alternative mRNA splicing, via spliceosome|double-stranded DNA binding|single-stranded DNA binding|RNA binding|mRNA binding|nucleus|cytoplasm|peroxisome|cytosol|mRNA export from nucleus|response to osmotic stress|circadian rhythm|response to cold|response to water deprivation|plasmodesma|chloroplast|response to salt stress|response to cytokinin|response to zinc ion|regulation of stomatal movement…
LOC112998379	2.28606	1.19286	1.90198e-26	Up		uncharacterized LOC112998379
LOC112998536	2.23059	1.15742	0.000241361	Up	ARG7	auxin-induced protein 6B-like	response to auxin
LOC112998540	2.61672	1.38776	3.2847e-08	Up		uncharacterized LOC112998540
LOC112998583	3.25829	1.70411	0.0059924	Up		auxin-induced protein 15A-like	auxin-activated signaling pathway
LOC112998584	2.1666	1.11543	0.00333408	Up		auxin-induced protein 6B-like	auxin-activated signaling pathway
LOC112999953	32.6939	5.03095	0.0031745	Up		uncharacterized LOC112999953
LOC113001966	2.16564	1.11479	0.00619701	Up		auxin-induced protein X15-like	auxin-activated signaling pathway
LOC547494	2.89339	1.53276	0.00956551	Up	RTNLB13	24 kDa seed maturation protein	endoplasmic reticulum membrane|integral component of cytoplasmic side of endoplasmic reticulum membrane|endoplasmic reticulum tubular network|endoplasmic reticulum tubular network organization
LOC547877	2.5333	1.34102	3.92116e-09	Up	AS2	asparagine synthetase	asparagine synthase (glutamine-hydrolyzing) activity|ATP binding|glutamine metabolic process|L-asparagine biosynthetic process
LOC547969	3.13166	1.64693	0.00139283	Up		ruBisCO-associated protein	carbohydrate metabolic process
LOC732576	3.59179	1.8447	5.99333e-05	Up		lectin	mannose binding
LOC732598	2.11342	1.07958	0.000235152	Up	At1g64390	endoglucanase 6	extracellular region|cellulase activity|cellulose catabolic process|carbohydrate binding|cell wall organization
LOC732602	8.21913	3.03899	1.92265e-09	Up	At1g48100	polygalacturonase At1g48100	polygalacturonase activity|extracellular region|cell wall|carbohydrate metabolic process|plant-type cell wall modification involved in multidimensional cell growth
LOC732618	2.22082	1.15109	2.4132e-24	Up	HOX16	HDZip I protein	DNA-binding transcription factor activity|nucleus|sequence-specific DNA binding
LOC778071	2.0662	1.04698	1.08955e-07	Up	MYB102	transcription factor MYB102	DNA-binding transcription factor activity|nucleus|regulation of transcription, DNA-templated|defense response|response to osmotic stress|response to wounding|response to salt stress|response to abscisic acid|cell differentiation|sequence-specific DNA binding|transcription regulatory region DNA binding
LOC778120	2.82532	1.49842	0.0024076	Up	CDF2	C2C2-Zn Dof transcription factor	DNA binding|DNA-binding transcription factor activity|nucleus|regulation of transcription, DNA-templated|flower development|sequence-specific DNA binding|metal ion binding
LOC778166	3.15334	1.65688	3.98841e-23	Up	RVE6	protein REVEILLE 6	DNA binding|DNA-binding transcription factor activity|nucleus|response to salt stress|response to ethylene|response to abscisic acid|response to gibberellin|response to salicylic acid|response to jasmonic acid|regulation of circadian rhythm|response to cadmium ion
LOC780539	2.04001	1.02858	0.000780734	Up	RVE1	protein REVEILLE 1	DNA binding|DNA-binding transcription factor activity|nucleus|regulation of transcription, DNA-templated|circadian rhythm|auxin-activated signaling pathway|regulation of auxin biosynthetic process
MADS28	3.16502	1.66222	0.0241467	Up	MTF1	MADS transcription factor	RNA polymerase II regulatory region sequence-specific DNA binding|DNA-binding transcription factor activity|nucleus|regulation of transcription, DNA-templated|tissue development|positive regulation of transcription by RNA polymerase II|protein dimerization activity
MATE	2.06011	1.04272	0.000137294	Up	DTX42	aluminum-activated citrate transporter	plasma membrane|response to aluminum ion|citrate transmembrane transporter activity|antiporter activity|citrate transport|integral component of membrane
MIPS4	8.99258	3.16873	0.0211005	Up		inositol-3-phosphate synthase	inositol-3-phosphate synthase activity|cytoplasm|inositol biosynthetic process|phospholipid biosynthetic process
MYB121	2.31129	1.2087	0.0167086	Up	MYB5	transcription factor MYBZ1	DNA-binding transcription factor activity|nucleus|trichome morphogenesis|seed coat development|regulation of gene expression|cell differentiation|sequence-specific DNA binding|transcription regulatory region DNA binding|mucilage biosynthetic process involved in seed coat development
MYB56	3.23498	1.69376	3.13726e-08	Up	MYB330	MYB transcription factor MYB56	DNA binding|nucleus
NAC26	2.84593	1.5089	1.47644e-09	Up	NAP2	NAC domain protein	DNA binding|nucleus|regulation of transcription, DNA-templated
NAC3	2.75551	1.46232	8.66358e-20	Up	NAC072	NAC domain protein NAC3	DNA binding|DNA-binding transcription factor activity|nucleus|positive regulation of transcription, DNA-templated
NAC35	2.09093	1.06415	0.000293835	Up	NAC021	transcriptional factor NAC35	DNA binding|DNA-binding transcription factor activity|nucleus|auxin-activated signaling pathway|primary shoot apical meristem specification|lateral root development
PM27	4.75032	2.24802	0.000229448	Up		seed maturation protein PM27
PM3	15.6236	3.96565	2.95367e-05	Up	PM19L	maturation protein PM3	integral component of membrane
PM35	2.00202	1.00146	0.0245689	Up		seed maturation protein PM35
SIG5B	2.2134	1.14626	1.24566e-17	Up	SIGE	RNA polymerase sigma factor sigE, chloroplastic/mitochondrial-like	DNA binding|DNA-binding transcription factor activity|mitochondrion|DNA-templated transcription, initiation|chloroplast|embryo sac development|chloroplast organization|response to red light|photosystem II assembly|response to far red light|sigma factor activity|positive regulation of transcription, DNA-templated|cellular response to salt stress|cellular response to blue light|regulation of RNA bi…
TFL1.4	2.09156	1.06458	7.13022e-08	Up	CET1	terminal flowering 1-like protein 4	cytoplasm
WRKY12	2.41551	1.27233	2.50733e-06	Up	WRKY53	WRKY transcription factor 12	DNA binding|DNA-binding transcription factor activity|nucleus|chloroplast|response to bacterium|response to salicylic acid|defense response to bacterium, incompatible interaction|leaf senescence|response to ozone|response to chitin|regulation of defense response|response to hydrogen peroxide|defense response to bacterium|sequence-specific DNA binding|transcription regulatory region DNA binding|po…
2013-01-01	0.246986	-2.0175	0.00288674	Down	PUB21	syringolide-induced protein 13-1-1	ubiquitin-protein transferase activity|response to chitin
2014-01-01	0.415138	-1.26834	0.0324207	Down	At1g76070	syringolide-induced protein 14-1-1	plasma membrane
ACTIN	0.497866	-1.00617	2.11724e-14	Down	ACT7	actin-6	structural constituent of cytoskeleton|ATP binding|cell wall|nucleolus|mitochondrion|cytosol|cytoskeleton|plasma membrane|response to light stimulus|plasmodesma|chloroplast stroma|response to wounding|response to auxin|seed germination|chloroplast envelope|root epidermal cell differentiation|root development|root hair elongation|cell division
ADR11	0.433356	-1.20638	0.000638164	Down	AZI1	AAI_LTSS superfamily protein	cell wall|endoplasmic reticulum|plasmodesma|plant-type hypersensitive response|systemic acquired resistance|cold acclimation|induced systemic resistance|chloroplast outer membrane|protein self-association|apoplast|defense response to fungus|cellular response to cold
AP2-5	0.0696581	-3.84356	0.00368584	Down	ERF013	AP2 domain-containing transcription factor 5	DNA binding|DNA-binding transcription factor activity|nucleus|ethylene-activated signaling pathway
B15-3-5	0.380376	-1.3945	4.47259e-05	Down	APS1	syringolide-induced protein B15-3-5	acid phosphatase activity
BSAS	0.280496	-1.83395	0.0415938	Down	At3g03630	beta-substituted alanine synthase	cysteine synthase activity|cytoplasm|cysteine biosynthetic process from serine|chloroplast|chloroplast thylakoid lumen|photosynthetic acclimation|regulation of hydrogen peroxide metabolic process|photosynthesis|pyridoxal phosphate binding|thylakoid lumen|regulation of superoxide metabolic process
BZIP111	0.379689	-1.39711	2.74723e-05	Down	BZIP44	bZIP transcription factor bZIP111	DNA-binding transcription factor activity|nucleus|seed germination|sequence-specific DNA binding|transcription regulatory region DNA binding|positive regulation of transcription, DNA-templated|protein heterodimerization activity
BZIP112	0.131928	-2.92218	1.3468e-08	Down	BZIP34	putative bZIP domain class transcription factor	DNA binding|DNA-binding transcription factor activity|nucleus|pollen development|positive regulation of transcription, DNA-templated
BZIP58	0.472409	-1.08189	1.97806e-12	Down	BZIP61	transcription factor bZIP58	DNA binding|DNA-binding transcription factor activity|nucleus|positive regulation of transcription, DNA-templated
BZIP73B	0.383678	-1.38203	0.0490917	Down	BZIP43	BZIP transcription factor	DNA binding|DNA-binding transcription factor activity|nucleus
CYP71A9	0.166947	-2.58253	0.0215298	Down	CYP71A9	cytochrome P450 71A9-like	iron ion binding|membrane|integral component of membrane|oxidoreductase activity, acting on paired donors, with incorporation or reduction of molecular oxygen, NAD(P)H as one donor, and incorporation of one atom of oxygen|heme binding
CYP93A3	0.0837656	-3.5775	0.000231957	Down	CYP93A3	cytochrome P450 93A3	iron ion binding|membrane|integral component of membrane|oxidoreductase activity, acting on paired donors, with incorporation or reduction of molecular oxygen, NAD(P)H as one donor, and incorporation of one atom of oxygen|heme binding
DES1.2	0.357686	-1.48323	3.35e-08	Down	At4g04930	sphingolipid delta(4)-desaturase DES1-like	endoplasmic reticulum membrane|integral component of membrane|sphingolipid biosynthetic process|sphingolipid delta-4 desaturase activity|ceramide biosynthetic process
DREB1-like	0.289908	-1.78633	0.0302463	Down	DREB1D	CRT binding factor 1	DNA-binding transcription factor activity|nucleus|abscisic acid-activated signaling pathway|glucosinolate metabolic process|sequence-specific DNA binding
EBP	0.342885	-1.5442	0.00624212	Down	RAP2-3	ERF protein	DNA binding|DNA-binding transcription factor activity|nucleus|cytoplasm|plasma membrane|cell death|response to ethylene|response to cytokinin|response to jasmonic acid|ethylene-activated signaling pathway|heat acclimation|sequence-specific DNA binding|positive regulation of transcription, DNA-templated|response to other organism
ERF7	0.440243	-1.18363	1.15864e-27	Down	RAP2-2	ethylene-responsive transcription factor 7	response to hypoxia|DNA binding|DNA-binding transcription factor activity|nucleus|ethylene-activated signaling pathway|regulation of gene expression
GMAMT2.1	0.325022	-1.62139	2.17111e-06	Down	AMT2	ammonium transporter AMT2.1	plasma membrane|plasmodesma|response to nematode|high-affinity secondary active ammonium transmembrane transporter activity|ammonium transport|integral component of membrane
GMBZIP48	0.244956	-2.0294	1.49903e-37	Down	BZIP61	transcription factor bZIP48	DNA binding|DNA-binding transcription factor activity|nucleus|positive regulation of transcription, DNA-templated
GMCUPIN07.1	0.337628	-1.56649	1.52419e-07	Down	ABP19A	cupin family protein	cell wall|auxin-activated signaling pathway|manganese ion binding|nutrient reservoir activity|apoplast
GMCUPIN16.1	0.41295	-1.27596	0.00236899	Down	ABP19A	cupin family protein	cell wall|auxin-activated signaling pathway|manganese ion binding|nutrient reservoir activity|apoplast
GMCYP707A1A	0.47781	-1.06549	0.0152612	Down	CYP707A2	abscisic acid 8'-hydroxylase 1	monooxygenase activity|iron ion binding|abscisic acid metabolic process|sterol metabolic process|oxidoreductase activity, acting on paired donors, with incorporation or reduction of molecular oxygen|heme binding|oxidation-reduction process
GMFWL8	0.276248	-1.85596	5.07269e-05	Down	PCR8	FWL family protein FWL8	plasma membrane|response to oxidative stress|integral component of membrane
GMHSF-21	0.0570489	-4.13166	5.04422e-15	Down	HSFA6b	heat stress transcription factor Hsf-21	RNA polymerase II proximal promoter sequence-specific DNA binding|DNA-binding transcription factor activity|nucleus|cytoplasm|cellular response to heat|sequence-specific DNA binding|positive regulation of transcription from RNA polymerase II promoter in response to heat stress
GMIQD1	0.268478	-1.89713	0.00553985	Down		calmodulin-binding domain-containing protein IQD1
GMIQD11	0.135795	-2.8805	2.11902e-19	Down	IQD14	calmodulin-binding domain-containing protein IQD11
GMIQD38	0.421433	-1.24663	1.26584e-05	Down		calmodulin-binding domain-containing protein IQD38
GMIQD39	0.440051	-1.18426	0.00441718	Down	IQD14	calmodulin-binding domain-containing protein IQD39
GMLAX8	0.481679	-1.05386	2.36815e-10	Down	LAX3	auxin influx carrier LAX8	plasma membrane|amino acid transport|auxin-activated signaling pathway|symporter activity|integral component of membrane
GMSARK	0.320139	-1.64323	2.48603e-13	Down	LRR-RLK	senescence-associated receptor-like kinase
GMSWEET50	0.223407	-2.16225	0.00475382	Down		sugar efflux transporter SWEET50	hydrolase activity, hydrolyzing O-glycosyl compounds|cell wall|xyloglucan metabolic process|xyloglucan:xyloglucosyl transferase activity|cell wall biogenesis|apoplast
GSTF1	0.151981	-2.71804	0.0047589	Down	GSTF13	phi class glutathione S-transferase	glutathione transferase activity|cytoplasm|cytosol|glutathione metabolic process|toxin catabolic process
INR2	0.393661	-1.34497	5.42604e-05	Down	INR2	inducible nitrate reductase 2	cytosol|nitric oxide biosynthetic process|nitrate reductase (NADH) activity|heme binding|molybdenum ion binding|nitrate assimilation|molybdopterin cofactor binding|nitrate reductase (NADPH) activity|FAD binding
LBD23	0.348752	-1.51973	1.03027e-09	Down	LBD39	LBD domain-containing transcription factor
LOC100101844	0.110787	-3.17415	0.0327802	Down	PR-10	PR10-like protein	protein phosphatase inhibitor activity|nucleus|cytoplasm|defense response|response to biotic stimulus|abscisic acid-activated signaling pathway|abscisic acid binding|signaling receptor activity|regulation of protein serine/threonine phosphatase activity
LOC100170674	0.392439	-1.34946	0.000981556	Down	CYP707A2	abscisic acid 8'-hydroxylase	monooxygenase activity|iron ion binding|abscisic acid metabolic process|sterol metabolic process|oxidoreductase activity, acting on paired donors, with incorporation or reduction of molecular oxygen|heme binding|oxidation-reduction process
LOC100305371	0.0516722	-4.27447	1.53038e-05	Down	CRK29	receptor-like protein kinase
LOC100305374	0.455875	-1.13329	0.00183692	Down	SALAT	transferase family protein	alkaloid metabolic process|salutaridinol 7-O-acetyltransferase activity
LOC100305430	0.457137	-1.1293	4.43295e-06	Down	LRR-RLK	receptor-like protein kinase
LOC100305436	0.25583	-1.96674	3.00421e-06	Down	At1g30570	protein kinase family protein
LOC100305440	0.44469	-1.16913	0.000153053	Down	RLCK176	protein kinase	protein serine/threonine kinase activity|ATP binding|innate immune response
LOC100305454	0.460936	-1.11736	0.0353456	Down	RPM1	disease resistance protein
LOC100305516	0.145588	-2.78004	0.00320561	Down	GASA3	uncharacterized LOC100305516	extracellular region|response to gibberellin|gibberellic acid mediated signaling pathway
LOC100305564	0.372743	-1.42375	0.00180887	Down	At5g15350	cupredoxin domain-containing protein	vacuole|plasma membrane|electron transfer activity|anchored component of membrane|anchored component of plasma membrane
LOC100305771	0.3389	-1.56107	0.000142908	Down		uncharacterized LOC100305771
LOC100306097	0.0823882	-3.60142	0.000288673	Down		CASP-like protein 8	plasma membrane|integral component of membrane|4 iron, 4 sulfur cluster binding
LOC100306110	0.111001	-3.17136	0.0302105	Down	SN1	peamaclein	extracellular region|cell wall|defense response
LOC100306125	0.0982077	-3.34802	1.13371e-11	Down	ERF106	putative ethylene-responsive transcription factor	DNA binding|DNA-binding transcription factor activity|nucleus|ethylene-activated signaling pathway
LOC100306274	0.479202	-1.06129	0.00202005	Down	MRPL27	uncharacterized LOC100306274	structural constituent of ribosome|mitochondrial large ribosomal subunit|translation|mitochondrial translation
LOC100306300	0.188697	-2.40586	0.00858528	Down		uncharacterized LOC100306300
LOC100306307	0.280235	-1.83529	1.37769e-05	Down		AAI_LTSS superfamily protein	integral component of membrane
LOC100306333	0.178253	-2.488	6.82759e-18	Down	SN2	uncharacterized LOC100306333	extracellular region|cell wall|defense response
LOC100306396	0.322171	-1.6341	5.94428e-08	Down	PBP1	calcium-binding protein PBP1-like protein	calcium ion binding|response to auxin
LOC100306436	0.183444	-2.44659	0.00371766	Down	JAL19	jacalin-related lectin 19	carbohydrate binding
LOC100499643	0.0932487	-3.42277	0.0175752	Down	ERL2	ERECTA-like kinase
LOC100499653	0.481219	-1.05523	0.0230547	Down	N	TIR-NBS-LRR type disease resistance protein	ATP binding|cytoplasm|signal transduction|plant-type hypersensitive response|ADP binding
LOC100499732	0.126937	-2.97782	4.0416e-08	Down	ERF106	DNA-binding domain-containing protein	DNA binding|DNA-binding transcription factor activity|nucleus|ethylene-activated signaling pathway
LOC100499851	0.463324	-1.10991	0.0102953	Down	RPS16-2	uncharacterized LOC100499851	structural constituent of ribosome|mitochondrion|ribosome|translation|chloroplast|plastid
LOC100499947	0.497612	-1.00691	2.53241e-05	Down	WLIM1	uncharacterized LOC100499947	mRNA binding|cytoplasm|cytoskeleton|plasma membrane|metal ion binding|actin filament binding|actin filament bundle assembly
LOC100500034	0.300343	-1.73532	6.4393e-09	Down	FLA12	uncharacterized LOC100500034	plasma membrane|plant-type secondary cell wall biogenesis|anchored component of membrane
LOC100500076	0.453943	-1.13942	0.03925	Down	AATL1	lysine histidine transporter-like 8	amino acid transmembrane transport|plasma membrane|amino acid transmembrane transporter activity|integral component of membrane
LOC100500113	0.16835	-2.57046	6.48637e-75	Down	SN1	GASA domain-containing protein	extracellular region|cell wall|defense response
LOC100500115	0.0864674	-3.5317	5.00249e-07	Down	GASA1	uncharacterized LOC100500115	extracellular region|cell wall|plant-type cell wall|response to abscisic acid|response to gibberellin|gibberellic acid mediated signaling pathway|response to brassinosteroid|unidimensional cell growth
LOC100500131	0.390905	-1.35511	3.47232e-13	Down	At2g39920	haloacid dehalogenase superfamily protein	integral component of membrane|response to cadmium ion
LOC100500181	0.240115	-2.0582	0.0283785	Down		putative PAR1 protein
LOC100500214	0.261922	-1.93279	2.17047e-12	Down		uncharacterized LOC100500214
LOC100500229	0.204288	-2.29133	7.9093e-10	Down	EARLI1	alpha-amylase inhibitor/lipid transfer/seed storage family protein	extracellular region|endoplasmic reticulum|response to cold|plant-type cell wall|plasmodesma|response to salt stress|induced systemic resistance|chloroplast outer membrane|response to abscisic acid|defense response to fungus
LOC100500293	0.290837	-1.78172	2.73496e-10	Down	FLA13	fasciclin-like arabinogalactan protein 13	Golgi apparatus|plasma membrane|plant-type cell wall|plasmodesma|plant-type secondary cell wall biogenesis|anchored component of membrane|anchored component of plasma membrane
LOC100500295	0.253304	-1.98106	1.67511e-05	Down	RALFL32	RALF domain-containing protein	hormone activity|intracellular|cell-cell signaling|plasmodesma|calcium-mediated signaling|apoplast
LOC100500308	0.435827	-1.19817	0.030019	Down	CAM3	EF hand calcium-binding family protein	calcium ion binding|nucleus|calcium-mediated signaling
LOC100500344	0.353826	-1.49889	0.0336306	Down		uncharacterized LOC100500344
LOC100500432	0.438536	-1.18923	6.44645e-18	Down		uncharacterized LOC100500432
LOC100500465	0.423899	-1.23821	0.0105916	Down	KRP1	calcium-binding EF-hand family protein	calcium ion binding|response to karrikin
LOC100500487	0.187289	-2.41666	0.0221323	Down	PIK-1	heavy metal-associated isoprenylated plant protein 47	ATP binding|plant-type hypersensitive response|defense response signaling pathway, resistance gene-dependent|defense response to bacterium|ADP binding
LOC100500502	0.437133	-1.19386	1.17631e-06	Down	ERF106	DNA-binding domain-containing protein	DNA binding|DNA-binding transcription factor activity|nucleus|ethylene-activated signaling pathway
LOC100500518	0.339529	-1.55839	8.57243e-34	Down		alpha-amylase inhibitor/lipid transfer/seed storage family protein	integral component of membrane
LOC100500527	0.465124	-1.10431	0.00930837	Down		uncharacterized LOC100500527
LOC100500531	0.231205	-2.11275	5.10112e-06	Down	ERF115	AP2-EREBP transcription factor	DNA binding|DNA-binding transcription factor activity|nucleus|ethylene-activated signaling pathway
LOC100500546	0.408265	-1.29242	0.000663301	Down	SCRM2	uncharacterized LOC100500546	DNA binding|DNA-binding transcription factor activity|nucleus|regulation of transcription, DNA-templated|guard mother cell differentiation|protein dimerization activity|response to freezing
LOC100500648	0.171731	-2.54178	1.15387e-07	Down		kunitz family trypsin inhibitor
LOC100526844	0.144945	-2.78643	0.00382261	Down	N	TIR-NBS-LRR type disease resistance protein	ATP binding|cytoplasm|signal transduction|plant-type hypersensitive response|ADP binding
LOC100526891	0.275262	-1.86112	1.53278e-05	Down		uncharacterized LOC100526891
LOC100526901	0.454148	-1.13876	0.00110698	Down		uncharacterized LOC100526901
LOC100526916	0.293517	-1.76848	0.000126696	Down	HEL	uncharacterized LOC100526916	ribonuclease activity|vacuole|chitin binding|response to virus|systemic acquired resistance|response to salt stress|response to ethylene|defense response to fungus, incompatible interaction|killing of cells of other organism|defense response to bacterium|response to herbivore
LOC100527019	0.389161	-1.36156	0.0339701	Down	GASA14	uncharacterized LOC100527019	extracellular region|plasma membrane|response to salt stress|response to abscisic acid|response to gibberellin|gibberellic acid mediated signaling pathway|regulation of reactive oxygen species metabolic process
LOC100527026	0.485833	-1.04147	0.0178974	Down	HHT1	omega-hydroxypalmitate O-feruloyl transferase	suberin biosynthetic process|hydroxycinnamoyltransferase activity|cell wall pectin biosynthetic process|omega-hydroxypalmitate O-sinapoyl transferase activity
LOC100527213	0.362443	-1.46417	0.000990665	Down		uncharacterized LOC100527213
LOC100527231	0.471063	-1.08601	3.66878e-11	Down	HIPP39	uncharacterized LOC100527231	metal ion transport|metal ion binding
LOC100527241	0.115697	-3.11158	0.0339684	Down	DREB3	DNA-binding domain-containing protein	DNA-binding transcription factor activity|nucleus|ethylene-activated signaling pathway|sequence-specific DNA binding|positive regulation of transcription, DNA-templated
LOC100527333	0.484745	-1.0447	4.00428e-12	Down	TIP2-2	uncharacterized LOC100527333	vacuole|vacuolar membrane|chloroplast|plant-type vacuole membrane|water channel activity|integral component of membrane|central vacuole
LOC100527338	0.240249	-2.0574	1.32828e-65	Down		probable aquaporin TIP-type RB7-5A	vacuolar membrane|channel activity|integral component of membrane
LOC100527511	0.233585	-2.09798	9.40429e-06	Down	At5g01610	uncharacterized LOC100527511
LOC100527517	0.349816	-1.51533	0.00718919	Down		early nodulin-like protein	electron transfer activity|metal ion binding
LOC100527534	0.180388	-2.47083	2.59589e-31	Down		uncharacterized LOC100527534
LOC100527558	0.150965	-2.72772	0.0479286	Down	GRXS9	uncharacterized LOC100527558	nucleus|cytoplasm|cellular response to nitrogen starvation|electron transfer activity|protein disulfide oxidoreductase activity|cell redox homeostasis|metal ion binding|2 iron, 2 sulfur cluster binding
LOC100527572	0.340498	-1.55428	0.0425894	Down	TRX2	uncharacterized LOC100527572	mitochondrion|cytosol|plasma membrane|glycerol ether metabolic process|protein disulfide oxidoreductase activity|oxidoreductase activity, acting on a sulfur group of donors, disulfide as acceptor|cell redox homeostasis
LOC100527618	0.0967278	-3.36993	0.0119106	Down		uncharacterized LOC100527618
LOC100527660	0.270733	-1.88506	1.38838e-05	Down	BHLH153	uncharacterized LOC100527660	DNA-binding transcription activator activity, RNA polymerase II-specific|DNA binding|DNA-binding transcription factor activity|nucleus|protein dimerization activity
LOC100527845	0.262504	-1.92959	0.00653495	Down		uncharacterized LOC100527845
LOC100527846	0.187725	-2.41331	3.48114e-11	Down	FLA6	putative fasciclin-like arabinogalactan	plasma membrane|plant-type secondary cell wall biogenesis|anchored component of membrane
LOC100527891	0.0290268	-5.10647	1.01781e-14	Down	XTH9	xyloglucan endotransglucosylase/hydrolase protein 9	hydrolase activity, hydrolyzing O-glycosyl compounds|cell wall|xyloglucan metabolic process|xyloglucan:xyloglucosyl transferase activity|cell wall biogenesis|apoplast|cell wall organization
LOC100527910	0.155564	-2.68442	0.00565356	Down	SAUR76	putative SAUR-like auxin-responsive protein	nucleus|cytoplasm|multicellular organism development|response to auxin|ethylene-activated signaling pathway|extrinsic component of plasma membrane|positive regulation of cell growth
LOC100775227	0.255698	-1.96748	1.86561e-06	Down	NPF5.2	protein NRT1/ PTR FAMILY 5.2	response to wounding|response to abscisic acid|response to salicylic acid|response to jasmonic acid|peptide:proton symporter activity|integral component of membrane|oligopeptide transmembrane transporter activity|hyperosmotic salinity response|defense response to bacterium|tripeptide transmembrane transporter activity|dipeptide transport|tripeptide transport|response to leucine|response to histid…
LOC100775316	0.264662	-1.91778	0.00048317	Down	PTI5	pathogenesis-related genes transcriptional activator PTI5	DNA binding|DNA-binding transcription factor activity|nucleus|defense response
LOC100775396	0.319149	-1.6477	8.25672e-06	Down		uncharacterized LOC100775396
LOC100775446	0.475511	-1.07245	1.32705e-05	Down	AED3	aspartyl protease AED3	nucleotide binding|aspartic-type endopeptidase activity|cell wall|proteolysis|plant-type cell wall|systemic acquired resistance|protein catabolic process|regulation of programmed cell death|apoplast
LOC100775487	0	#NAME?	3.30232e-06	Down	At5g18840	sugar transporter ERD6-like 16	carbohydrate:proton symporter activity|glucose transmembrane transporter activity|integral component of plasma membrane|hexose transmembrane transport
LOC100775521	0.33176	-1.59179	0.0183195	Down	Bp10	L-ascorbate oxidase homolog	copper ion binding|extracellular region|oxidoreductase activity
LOC100775587	0.181574	-2.46137	0.0036012	Down	RGA1	putative disease resistance protein RGA3	ATP binding|defense response|ADP binding
LOC100775630	0.201902	-2.30827	0.010521	Down	MLO6	MLO-like protein 6	calmodulin binding|plasma membrane|defense response to fungus, incompatible interaction|integral component of membrane
LOC100775665	0.2434	-2.0386	0.00286191	Down	CIGR1	scarecrow-like protein 21	DNA-binding transcription factor activity|nucleus|sequence-specific DNA binding
LOC100775836	0.350077	-1.51425	3.36368e-06	Down	BHLH118	transcription factor bHLH118-like	RNA polymerase II regulatory region sequence-specific DNA binding|DNA-binding transcription factor activity|regulation of transcription, DNA-templated|regulation of transcription by RNA polymerase II|transcription factor binding|protein dimerization activity|RNA polymerase II transcription factor complex
LOC100775871	0.460482	-1.11878	0.000516967	Down	PCO2	plant cysteine oxidase 2	response to hypoxia|nucleus|cytosol|cysteine dioxygenase activity|peptidyl-cysteine oxidation|metal ion binding|detection of hypoxia
LOC100775974	0.369134	-1.43778	0.00145143	Down	TGD4	protein TRIGALACTOSYLDIACYLGLYCEROL 4, chloroplastic	mitochondrion|vacuolar membrane|endoplasmic reticulum|chloroplast|plastid|chloroplast outer membrane|chloroplast envelope|membrane|integral component of membrane|acylglycerol transport|protein homodimerization activity|phosphatidic acid binding|ER to chloroplast lipid transport
LOC100775992	0.308621	-1.69609	1.19389e-11	Down		uncharacterized LOC100775992
LOC100776006	0.497298	-1.00782	0.000525416	Down	LECRK71	probable L-type lectin-domain containing receptor kinase VII.2
LOC100776030	0.335578	-1.57528	2.7496e-09	Down	ARB_01444	probable endo-1,3(4)-beta-glucanase ARB_01444	extracellular region|cell wall|metabolic process|glucan endo-1,3-beta-glucanase activity, C-3 substituted reducing group|glucan endo-1,4-beta-glucanase activity, C-3 substituted reducing group
LOC100776057	0.451753	-1.14639	0.000579035	Down	HEMA2	glutamyl-tRNA reductase 2, chloroplastic	protoporphyrinogen IX biosynthetic process|glutamyl-tRNA reductase activity|chloroplast|chlorophyll biosynthetic process|NADP binding
LOC100776079	0.497609	-1.00692	1.08951e-11	Down	TOC75-3	protein TOC75-3, chloroplastic	vacuolar membrane|chloroplast|plastid|chloroplast organization|response to cytokinin|chloroplast envelope|Toc complex|P-P-bond-hydrolysis-driven protein transmembrane transporter activity|membrane|integral component of chloroplast outer membrane|protein targeting to chloroplast|protein import into chloroplast stroma|embryonic morphogenesis|TOC-TIC supercomplex I
LOC100776143	0.433305	-1.20655	7.39643e-05	Down	BHLH62	transcription factor bHLH62	DNA-binding transcription factor activity|nucleus|regulation of transcription, DNA-templated|sequence-specific DNA binding|protein dimerization activity
LOC100776148	0.431734	-1.21178	9.65164e-05	Down	SMXL6	protein SMAX1-LIKE 6	nucleus|protein metabolic process|response to strigolactone
LOC100776157	0.375542	-1.41295	0.0221816	Down	utp22	nucleolar protein 6	nucleus|nucleolus|rRNA processing|tRNA export from nucleus|maturation of SSU-rRNA|snoRNA binding|small-subunit processome|CURI complex|UTP-C complex
LOC100776355	0.218033	-2.19738	3.15375e-07	Down		uncharacterized LOC100776355
LOC100776515	0.410507	-1.28452	1.30709e-05	Down	GLOX	aldehyde oxidase GLOX	aldehyde oxidase activity|extracellular space|cell wall|defense response to fungus|geranial:oxygen oxidoreductase activity|heptaldehyde:oxygen oxidoreductase activity
LOC100776625	0.278294	-1.84532	5.93192e-19	Down		extensin
LOC100776714	0.36566	-1.45143	0.00329089	Down	MLO6	MLO-like protein 6	calmodulin binding|plasma membrane|defense response to fungus, incompatible interaction|integral component of membrane
LOC100776716	0.116828	-3.09754	3.03419e-12	Down		uncharacterized LOC100776716
LOC100776755	0.450329	-1.15095	0.00571447	Down	LE	gibberellin 3-beta-dioxygenase 1
LOC100776859	0.267385	-1.90301	1.57187e-12	Down	FER	receptor-like protein kinase FERONIA
LOC100776890	0.457822	-1.12714	0.026634	Down		glucan endo-1,3-beta-glucosidase	cell wall|vacuole|carbohydrate metabolic process|defense response|glucan endo-1,3-beta-D-glucosidase activity|anchored component of plasma membrane
LOC100776892	0.404596	-1.30545	0.000568386	Down	COIL	coilin	RNA processing|Cajal body|U1 snRNA binding|U2 snRNA binding
LOC100776969	0.274931	-1.86286	0.0196073	Down	PME12	probable pectinesterase/pectinesterase inhibitor 12	extracellular region|cell wall|response to bacterium|pectinesterase activity|cell wall modification|aspartyl esterase activity|pectin catabolic process|pectinesterase inhibitor activity
LOC100777045	0.403874	-1.30802	0.0149024	Down	EXPA17	putative expansin-A17-like
LOC100777167	0.347864	-1.5234	0.00157237	Down	TIC32	short-chain dehydrogenase TIC 32, chloroplastic	calmodulin binding|chloroplast inner membrane|protein transport|oxidoreductase activity
LOC100777262	0.473986	-1.07708	8.81284e-12	Down	CXE1	probable carboxylesterase 120	carboxylic ester hydrolase activity
LOC100777496	0.272178	-1.87738	0.0229496	Down	ROPGEF12	rop guanine nucleotide exchange factor 12	Rho guanyl-nucleotide exchange factor activity|cytoplasm|plasma membrane|embryo development ending in seed dormancy|pollen tube growth|regulation of pollen tube growth|pollen tube
LOC100777503	0.438734	-1.18858	5.20948e-11	Down	GSVIVT00026920001	probable polygalacturonase	polygalacturonase activity|carbohydrate metabolic process|integral component of membrane
LOC100777564	0.430573	-1.21567	6.12731e-15	Down	At1g06620	1-aminocyclopropane-1-carboxylate oxidase homolog 1	oxidoreductase activity|metal ion binding
LOC100777582	0.325264	-1.62032	0.00389066	Down	gpm1	2,3-bisphosphoglycerate-dependent phosphoglycerate mutase	phosphoglycerate mutase activity|nucleus|cytosol|gluconeogenesis|2,3-bisphosphoglycerate-dependent phosphoglycerate mutase activity|canonical glycolysis
LOC100777622	0.478168	-1.06441	4.18353e-13	Down	UTR7	putative UDP-sugar transporter DDB_G0278631-like	Golgi membrane|UDP-galactose transmembrane transporter activity|UDP-glucose transmembrane transporter activity|Golgi apparatus|carbohydrate transport|UDP-glucose transmembrane transport|integral component of membrane|lateral root development|UDP-galactose transmembrane transport|root hair cell development
LOC100777631	0.411538	-1.2809	0.0383925	Down	HEX6	hexose carrier protein HEX6	carbohydrate transport|symporter activity|integral component of membrane
LOC100777649	0.220989	-2.17795	0.0145385	Down	MIOX2	inositol oxygenase 2	iron ion binding|cytoplasm|inositol catabolic process|L-ascorbic acid biosynthetic process|inositol oxygenase activity
LOC100777755	0.455252	-1.13526	0.0223301	Down	TBP1	ATPase family AAA domain-containing protein 3	ATP binding|nucleus|cytoplasm|proteasome regulatory particle, base subcomplex|protein catabolic process|proteasome-activating ATPase activity|positive regulation of RNA polymerase II transcriptional preinitiation complex assembly
LOC100777804	0.396259	-1.33548	0.0404971	Down	MYB315	myb-related protein 315	DNA binding|nucleus
LOC100778116	0.259192	-1.94791	1.6155e-38	Down	PIX13	probable serine/threonine-protein kinase PIX13
LOC100778201	0.222231	-2.16987	2.29943e-06	Down	DREB3	ethylene-responsive transcription factor TINY	DNA-binding transcription factor activity|nucleus|ethylene-activated signaling pathway|sequence-specific DNA binding|positive regulation of transcription, DNA-templated
LOC100778237	0.356564	-1.48777	0.00459188	Down		xyloglucan endotransglucosylase/hydrolase 2	hydrolase activity, hydrolyzing O-glycosyl compounds|cell wall|xyloglucan metabolic process|xyloglucan:xyloglucosyl transferase activity|cell wall biogenesis|apoplast
LOC100778263	0.498735	-1.00365	8.25765e-05	Down	GATL9	probable galacturonosyltransferase-like 9	Golgi membrane|Golgi apparatus|integral component of membrane|pectin biosynthetic process|polygalacturonate 4-alpha-galacturonosyltransferase activity|cell wall organization
LOC100778331	0.374661	-1.41634	7.02826e-25	Down	SIS8	probable serine/threonine-protein kinase SIS8	protein serine/threonine kinase activity|protein serine/threonine/tyrosine kinase activity|ATP binding|nucleus|response to salt stress|sugar mediated signaling pathway
LOC100778340	0.15711	-2.67015	1.60815e-07	Down	XTH23	probable xyloglucan endotransglucosylase/hydrolase protein 23	hydrolase activity, hydrolyzing O-glycosyl compounds|cell wall|Golgi apparatus|xyloglucan metabolic process|xyloglucan:xyloglucosyl transferase activity|cell wall biogenesis|apoplast|cell wall organization
LOC100778575	0.137209	-2.86556	0.00641977	Down	FAO4A	long-chain-alcohol oxidase FAO4A	integral component of membrane|long-chain-alcohol oxidase activity|flavin adenine dinucleotide binding
LOC100778576	0.0394202	-4.66492	5.1223e-07	Down	RL1	protein RADIALIS-like 1	DNA binding|DNA-binding transcription factor activity|nucleus
LOC100778625	0.379902	-1.3963	0.00387566	Down	NDL2	protein NDL2	cytoplasm|regulation of growth|regulation of auxin polar transport
LOC100778648	0.214958	-2.21788	1.58336e-05	Down	At2g27310	probable F-box protein At2g36090
LOC100778693	0.2338	-2.09665	0.0428539	Down	BON1	protein BONZAI 1	calcium-dependent phospholipid binding|plasma membrane|defense response|response to temperature stimulus|response to humidity|plasmodesma|positive regulation of cell size|negative regulation of cell death|cellular response to calcium ion
LOC100778707	0.327125	-1.61209	7.47424e-10	Down	ARR17	two-component response regulator ARR17-like	phosphorelay response regulator activity|nucleus|regulation of transcription, DNA-templated|cytokinin-activated signaling pathway
LOC100778956	0.492439	-1.02198	0.0114876	Down	ARC6	protein ACCUMULATION AND REPLICATION OF CHLOROPLASTS 6, chloroplastic	chloroplast|plastid|chloroplast organization|chloroplast inner membrane|chloroplast envelope|chloroplast fission|integral component of chloroplast inner membrane|protein self-association
LOC100778993	0.111901	-3.1597	2.09709e-10	Down	XTH33	probable xyloglucan endotransglucosylase/hydrolase protein 33	hydrolase activity, hydrolyzing O-glycosyl compounds|cell wall|integral component of plasma membrane|plant-type cell wall modification involved in multidimensional cell growth|xyloglucan metabolic process|xyloglucan:xyloglucosyl transferase activity|cell wall biogenesis|apoplast
LOC100779037	0.225915	-2.14615	0.016327	Down	EXL2	protein EXORDIUM-like 2	extracellular space|cell wall|Golgi apparatus|cytosol|plant-type cell wall|plasmodesma|apoplast
LOC100779186	0	#NAME?	0.0210008	Down	MYB36	transcription factor RAX2	DNA-binding transcription factor activity|nucleus|negative regulation of cell proliferation|cell differentiation|endodermal cell differentiation|sequence-specific DNA binding|transcription regulatory region DNA binding|positive regulation of cell differentiation|negative regulation of transcription, DNA-templated|positive regulation of transcription, DNA-templated|Casparian strip|ion homeostasis|…
LOC100779251	0.251231	-1.99291	2.02693e-06	Down	P58A	dnaJ homolog subfamily B member 9	endoplasmic reticulum lumen
LOC100779287	0.434213	-1.20353	0.00253068	Down	utp22	nucleolar protein 6	nucleus|nucleolus|rRNA processing|tRNA export from nucleus|maturation of SSU-rRNA|snoRNA binding|small-subunit processome|CURI complex|UTP-C complex
LOC100779508	0.34241	-1.5462	1.55533e-05	Down	RPM1	disease resistance protein RPM1
LOC100779702	0.0494256	-4.3386	9.35644e-07	Down	AS	hydroquinone glucosyltransferase	hydroquinone glucosyltransferase activity
LOC100779754	0.0538001	-4.21625	0.00863463	Down	At1g54200	protein BIG GRAIN 1-like B	plasma membrane|auxin-activated signaling pathway|positive regulation of auxin mediated signaling pathway|auxin transport
LOC100779755	0.0546239	-4.19432	0.0240323	Down		uncharacterized LOC100779755
LOC100779783	0.482713	-1.05076	0.0372696	Down		uncharacterized LOC100779783
LOC100779967	0.416332	-1.26419	0.00135056	Down	BA13	cytochrome P450 85A	monooxygenase activity|iron ion binding|integral component of membrane|oxidoreductase activity, acting on paired donors, with incorporation or reduction of molecular oxygen|heme binding
LOC100779989	0.372217	-1.42578	3.03871e-06	Down	RLP51	receptor-like protein 51	plasma membrane|defense response|response to bacterium|integral component of membrane|regulation of defense response|positive regulation of defense response to bacterium|positive regulation of defense response to oomycetes
LOC100780014	0.475641	-1.07205	0.00010293	Down	LECRKS5	probable L-type lectin-domain containing receptor kinase S.5
LOC100780035	0.441102	-1.18081	0.0402482	Down	XGD1	probable glycosyltransferase At5g20260	Golgi membrane|endosome|Golgi apparatus|trans-Golgi network|protein glycosylation|xylogalacturonan metabolic process|integral component of membrane|UDP-xylosyltransferase activity|pectin biosynthetic process|cell wall organization|xylogalacturonan beta-1,3-xylosyltransferase activity
LOC100780084	0.254432	-1.97465	0.000454716	Down	GATL9	probable galacturonosyltransferase-like 10	Golgi membrane|Golgi apparatus|integral component of membrane|pectin biosynthetic process|polygalacturonate 4-alpha-galacturonosyltransferase activity|cell wall organization
LOC100780211	0.428008	-1.22429	6.74115e-14	Down	NAT12	nucleobase-ascorbate transporter 12	plasma membrane|adenine transmembrane transporter activity|guanine transmembrane transporter activity|uracil transmembrane transporter activity|solute:cation symporter activity|integral component of membrane|hypoxanthine transport|adenine import across plasma membrane|guanine import across plasma membrane|uracil import across plasma membrane
LOC100780313	0.434535	-1.20245	1.0044e-06	Down	NAC031	protein CUP-SHAPED COTYLEDON 3	DNA binding|DNA-binding transcription factor activity|nucleus|multicellular organism development|meristem initiation|organ boundary specification between lateral organs and the meristem
LOC100780365	0.454185	-1.13865	4.25406e-18	Down	URGT2	UDP-galactose transporter 2-like	Golgi membrane|Golgi apparatus|carbohydrate transport|antiporter activity|integral component of membrane|transmembrane transporter activity|mucilage biosynthetic process involved in seed coat development
LOC100780486	0.35702	-1.48592	0.00407835	Down	MLO11	MLO-like protein 11	calmodulin binding|defense response|response to biotic stimulus|integral component of membrane
LOC100780593	0.386826	-1.37024	0.00179762	Down	RPP13	disease resistance protein RPP13
LOC100780682	0.36482	-1.45474	0.0060429	Down		uncharacterized LOC100780682
LOC100780691	0.4351	-1.20058	0.00581064	Down	AGP41	arabinogalactan protein 41-like	plasma membrane|anchored component of membrane
LOC100780706	0.459191	-1.12283	2.5009e-06	Down	CBF5	H/ACA ribonucleoprotein complex subunit 4	box H/ACA snoRNA 3'-end processing|RNA binding|nucleolus|cytosol|plasmodesma|pseudouridine synthase activity|rRNA pseudouridine synthesis|snRNA pseudouridine synthesis|box H/ACA snoRNP complex|mRNA pseudouridine synthesis
LOC100780763	0.180656	-2.46869	0.0392557	Down	RAP2-3	ethylene-responsive transcription factor RAP2-2-like	DNA binding|DNA-binding transcription factor activity|nucleus|cytoplasm|plasma membrane|cell death|response to ethylene|response to cytokinin|response to jasmonic acid|ethylene-activated signaling pathway|heat acclimation|sequence-specific DNA binding|positive regulation of transcription, DNA-templated|response to other organism
LOC100780775	0.332595	-1.58816	4.09003e-09	Down	ERF1B	ethylene-responsive transcription factor 1B	DNA binding|DNA-binding transcription factor activity|nucleus|defense response|jasmonic acid mediated signaling pathway|ethylene-activated signaling pathway
LOC100780875	0.421242	-1.24728	6.16466e-05	Down	GATA22	putative GATA transcription factor 22	DNA-binding transcription factor activity|nucleus|circadian rhythm|zinc ion binding|response to light stimulus|chloroplast organization|response to auxin|response to cytokinin|cytokinin-activated signaling pathway|response to gibberellin|gibberellic acid mediated signaling pathway|negative regulation of flower development|negative regulation of gibberellic acid mediated signaling pathway|regulati…
LOC100780884	0.435033	-1.2008	2.99174e-15	Down	SIS8	probable serine/threonine-protein kinase SIS8	protein serine/threonine kinase activity|protein serine/threonine/tyrosine kinase activity|ATP binding|nucleus|response to salt stress|sugar mediated signaling pathway
LOC100780955	0.144026	-2.7956	0.0192036	Down	At2g05160	zinc finger CCCH domain-containing protein 18	DNA binding|RNA binding|nuclease activity|metal ion binding
LOC100780979	0.368386	-1.44071	0.000469334	Down	YMR102C	periodic tryptophan protein 2 homolog	Rab GTPase binding
LOC100781016	0.200899	-2.31546	7.33945e-12	Down	MGL	methionine gamma-lyase	cystathionine gamma-synthase activity|cystathionine gamma-lyase activity|cytoplasm|cytosol|cellular response to sulfate starvation|methionine gamma-lyase activity|cysteine biosynthetic process via cystathionine|transsulfuration|methionine catabolic process via 2-oxobutanoate|pyridoxal phosphate binding|cellular response to water deprivation|protein homotetramerization|'de novo' L-methionine biosy…
LOC100781125	0.086016	-3.53925	3.17358e-05	Down		uncharacterized LOC100781125
LOC100781133	0.214198	-2.22298	1.11478e-32	Down	GPAT2	probable glycerol-3-phosphate acyltransferase 3	glycerol-3-phosphate O-acyltransferase activity|cutin biosynthetic process|membrane|integral component of membrane|CDP-diacylglycerol biosynthetic process|phosphatase activity|glycerol-3-phosphate 2-O-acyltransferase activity|sn-1-glycerol-3-phosphate C16:0-DCA-CoA acyl transferase activity
LOC100781212	0.362705	-1.46313	0.00148312	Down	Os04g0669500	acyl-protein thioesterase 2	protein depalmitoylation|cytoplasm|fatty acid metabolic process|palmitoyl-(protein) hydrolase activity|carboxylic ester hydrolase activity
LOC100781226	0.394462	-1.34204	0.00794769	Down	YGR127W	transport and Golgi organization 2 homolog	Golgi apparatus|Golgi organization|protein secretion
LOC100781345	0.212586	-2.23388	1.08991e-05	Down		uncharacterized LOC100781345
LOC100781410	0.39456	-1.34168	0.00703644	Down	RPOT2-TOM	DNA-directed RNA polymerase 2B, chloroplastic/mitochondrial	DNA binding|DNA-directed 5'-3' RNA polymerase activity|mitochondrion|transcription, DNA-templated|chloroplast
LOC100781469	0.40596	-1.30059	6.11835e-11	Down	OPT1	oligopeptide transporter 1	integral component of plasma membrane|protein transport|membrane|oligopeptide transmembrane transporter activity
LOC100781579	0.369671	-1.43569	2.50806e-12	Down		uncharacterized LOC100781579
LOC100781706	0.328097	-1.60781	1.00221e-07	Down	ATL6	E3 ubiquitin-protein ligase ATL6	ubiquitin-protein transferase activity|plasma membrane|defense response, incompatible interaction|defense response to bacterium, incompatible interaction|response to chitin|integral component of membrane|protein ubiquitination|metal ion binding
LOC100781727	0.252393	-1.98626	0.000532024	Down	MYB77	transcription factor MYB77	DNA-binding transcription factor activity|nucleus|regulation of transcription, DNA-templated|response to ethylene|response to salicylic acid|response to chitin|positive regulation of auxin mediated signaling pathway|sequence-specific DNA binding|lateral root development
LOC100781793	0.304894	-1.71362	0.00514057	Down		lysine-rich arabinogalactan protein 19
LOC100781879	0.482638	-1.05099	0.0197491	Down	PRMT3	probable protein arginine N-methyltransferase 3	nucleic acid binding|cytosol|regulation of transcription, DNA-templated|histone-arginine N-methyltransferase activity|peptidyl-arginine methylation, to asymmetrical-dimethyl arginine|histone arginine methylation|protein-arginine omega-N asymmetric methyltransferase activity|metal ion binding
LOC100782027	0.330026	-1.59935	9.06197e-08	Down	KCS11	3-ketoacyl-CoA synthase 11	fatty acid biosynthetic process|response to cold|response to light stimulus|integral component of membrane|3-oxo-arachidoyl-CoA synthase activity|3-oxo-cerotoyl-CoA synthase activity|3-oxo-lignoceronyl-CoA synthase activity|very-long-chain 3-ketoacyl-CoA synthase activity
LOC100782104	0.224062	-2.15803	1.44715e-10	Down	XTH23	probable xyloglucan endotransglucosylase/hydrolase protein 23	hydrolase activity, hydrolyzing O-glycosyl compounds|cell wall|Golgi apparatus|xyloglucan metabolic process|xyloglucan:xyloglucosyl transferase activity|cell wall biogenesis|apoplast|cell wall organization
LOC100782241	0.495994	-1.0116	0.00881785	Down	At5g06550	F-box protein At5g06550	proximal promoter sequence-specific DNA binding|nucleus|positive regulation of seed germination|histone H4-R3 methylation
LOC100782258	0.409217	-1.28906	7.21634e-07	Down	SD25	G-type lectin S-receptor-like serine/threonine-protein kinase SD2-5
LOC100782313	0.402429	-1.31319	0.0016847	Down		uncharacterized LOC100782313
LOC100782321	0.453637	-1.14039	0.00810297	Down	At2g17670	pentatricopeptide repeat-containing protein At2g17670-like
LOC100782365	0.38019	-1.39521	0.0150053	Down	XTH22	probable xyloglucan endotransglucosylase/hydrolase protein 23	hydrolase activity, hydrolyzing O-glycosyl compounds|cell wall|Golgi apparatus|response to heat|response to cold|response to mechanical stimulus|plant-type cell wall organization|response to auxin|response to brassinosteroid|xyloglucan metabolic process|xyloglucan:xyloglucosyl transferase activity|cell wall biogenesis|apoplast
LOC100782377	0.317452	-1.65539	0.000495095	Down	5MMP	metalloendoproteinase 5-MMP	metalloendopeptidase activity|plasma membrane|zinc ion binding|extracellular matrix|anchored component of membrane
LOC100782431	0.247566	-2.01412	0.0158101	Down	MLO6	MLO-like protein 6	calmodulin binding|plasma membrane|defense response to fungus, incompatible interaction|integral component of membrane
LOC100782529	0.497713	-1.00662	5.46785e-07	Down	CLO	110 kDa U5 small nuclear ribonucleoprotein component CLO	mRNA splicing, via spliceosome|GTPase activity|GTP binding|cell wall|spliceosomal complex|plasma membrane|embryo development ending in seed dormancy|nuclear speck|regulation of embryo sac egg cell differentiation|floral organ development
LOC100782564	0.377543	-1.40529	0.000217465	Down		kinase D-interacting substrate of 220 kDa
LOC100782565	0.420755	-1.24895	0.0112753	Down	BHLH110	transcription factor bHLH111	DNA-binding transcription activator activity, RNA polymerase II-specific|DNA binding|DNA-binding transcription factor activity|nucleus|protein dimerization activity
LOC100782566	0.156587	-2.67496	2.64385e-27	Down	EXL5	protein EXORDIUM-like 5	extracellular space|apoplast
LOC100782614	0.404003	-1.30756	3.56859e-07	Down		uncharacterized LOC100782614
LOC100782664	0.499422	-1.00167	0.018853	Down	At2g27500	glucan endo-1,3-beta-glucosidase 14	extracellular region|cell wall|nucleus|cytoplasm|carbohydrate metabolic process|defense response|glucan endo-1,3-beta-D-glucosidase activity|anchored component of plasma membrane|cell wall organization
LOC100782667	0.36209	-1.46558	0.00135841	Down		lipase	triglyceride lipase activity|extracellular space|lipid catabolic process|metal ion binding
LOC100782782	0.27592	-1.85768	0.000263146	Down		uncharacterized LOC100782782
LOC100782834	0.336263	-1.57234	2.66401e-28	Down	FPP4	filament-like plant protein 4	plasma membrane|microtubule binding|trichome morphogenesis|microtubule polymerization
LOC100782862	0.396064	-1.33619	4.00038e-05	Down	SPAC8F11.04	ribosomal L1 domain-containing protein 1	maturation of LSU-rRNA|RNA binding|nucleolus|maturation of SSU-rRNA|90S preribosome
LOC100783077	0.38517	-1.37643	1.2902e-22	Down	Bp10	L-ascorbate oxidase homolog	copper ion binding|extracellular region|oxidoreductase activity
LOC100783106	0.356331	-1.48871	4.31917e-06	Down		cucumber peeling cupredoxin
LOC100783174	0.429502	-1.21926	0.0348539	Down		uncharacterized LOC100783174
LOC100783186	0.276649	-1.85387	8.57993e-07	Down	At5g25090	mavicyanin	plasma membrane|electron transfer activity|plasmodesma|anchored component of membrane|anchored component of plasma membrane
LOC100783199	0.279427	-1.83945	0.00310786	Down	ZFP3	zinc finger protein 1	DNA-binding transcription factor activity|nucleus|regulation of transcription, DNA-templated|abscisic acid-activated signaling pathway|negative regulation of abscisic acid-activated signaling pathway|transcription regulatory region DNA binding|metal ion binding
LOC100783227	0.36486	-1.45459	3.082e-08	Down	At3g24760	F-box/kelch-repeat protein At3g24760-like
LOC100783242	0.334274	-1.5809	1.05839e-19	Down	SCPL24	serine carboxypeptidase 24	serine-type carboxypeptidase activity|extracellular space|proteolysis|brassinosteroid mediated signaling pathway|proteolysis involved in cellular protein catabolic process
LOC100783249	0.222164	-2.1703	1.004e-05	Down	CYP77A2	cytochrome P450 77A1	monooxygenase activity|iron ion binding|oxidoreductase activity, acting on paired donors, with incorporation or reduction of molecular oxygen|heme binding
LOC100783289	0.254187	-1.97604	1.223e-08	Down	HIPP32	heavy metal-associated isoprenylated plant protein 34	cell wall|metal ion transport|metal ion binding
LOC100783459	0.42293	-1.24151	1.53506e-08	Down	PKS1	protein PHYTOCHROME KINASE SUBSTRATE 2	cytoplasm|plasma membrane|red, far-red light phototransduction|phototropism|positive gravitropism|red or far-red light signaling pathway|response to red light|response to far red light
LOC100783475	0.466789	-1.09916	1.58909e-11	Down	AHL11	AT-hook motif nuclear-localized protein 9	DNA binding|nucleus
LOC100783655	0.404062	-1.30735	7.23728e-13	Down	TMK4	receptor-like kinase TMK4	transmembrane receptor protein serine/threonine kinase activity|ATP binding|Golgi apparatus|plasma membrane|protein phosphorylation|plasmodesma|integral component of membrane
LOC100783759	0.377213	-1.40655	0.0104161	Down	RIPK	serine/threonine-protein kinase RIPK
LOC100783798	0.367302	-1.44496	4.109e-11	Down	ABCG24	ABC transporter G family member 28	ATP binding|plasma membrane|integral component of membrane|ATPase activity, coupled to transmembrane movement of substances|transmembrane transport
LOC100783822	0.425952	-1.23124	3.13852e-25	Down	HSP70	heat shock cognate 70 kDa protein 2	ATP binding
LOC100784145	0.329302	-1.60252	3.66258e-06	Down	BHLH93	transcription factor bHLH93-like	DNA binding|DNA-binding transcription factor activity|nucleus|multicellular organism development|regulation of gibberellin biosynthetic process|gibberellin catabolic process|protein dimerization activity
LOC100784210	0	#NAME?	0.0285296	Down	ALDH3F1	aldehyde dehydrogenase family 3 member F1	3-chloroallyl aldehyde dehydrogenase activity|aldehyde dehydrogenase (NAD) activity|endoplasmic reticulum|cellular aldehyde metabolic process|membrane|glyceraldehyde-3-phosphate dehydrogenase (NAD+) (non-phosphorylating) activity
LOC100784249	0.29549	-1.75882	0.00412625	Down	XTH23	probable xyloglucan endotransglucosylase/hydrolase protein 23	hydrolase activity, hydrolyzing O-glycosyl compounds|cell wall|Golgi apparatus|xyloglucan metabolic process|xyloglucan:xyloglucosyl transferase activity|cell wall biogenesis|apoplast|cell wall organization
LOC100784251	0.307119	-1.70313	1.33179e-22	Down	UGT85A24	7-deoxyloganetin glucosyltransferase	UDP-glucosyltransferase activity
LOC100784518	0.372025	-1.42653	0.0372009	Down	At3g11180	probable 2-oxoglutarate-dependent dioxygenase At5g05600	flavonoid biosynthetic process|metal ion binding|dioxygenase activity|jasmonic acid hydrolase|regulation of jasmonic acid mediated signaling pathway
LOC100784636	0.469591	-1.09052	0.000337922	Down	At1g18250	thaumatin-like protein
LOC100784637	0.147731	-2.75895	1.15655e-05	Down	ATJ20	J domain-containing protein	nucleus|chloroplast|regulation of isopentenyl diphosphate biosynthetic process, methylerythritol 4-phosphate pathway|chaperone-mediated protein folding|regulation of 1-deoxy-D-xylulose-5-phosphate synthase activity
LOC100784660	0.218049	-2.19728	3.67302e-06	Down	XTH6	probable xyloglucan endotransglucosylase/hydrolase protein 6	hydrolase activity, hydrolyzing O-glycosyl compounds|cell wall|response to water deprivation|xyloglucan metabolic process|xyloglucan:xyloglucosyl transferase activity|cell wall biogenesis|apoplast|cell wall organization
LOC100784784	0.14063	-2.83002	1.06385e-05	Down	ERF1B	ethylene-responsive transcription factor 1-like protein	DNA binding|DNA-binding transcription factor activity|nucleus|defense response|jasmonic acid mediated signaling pathway|ethylene-activated signaling pathway
LOC100784825	0.367987	-1.44227	0.00498596	Down	RALFL32	protein RALF-like 32	hormone activity|intracellular|cell-cell signaling|plasmodesma|calcium-mediated signaling|apoplast
LOC100784910	0.337589	-1.56666	0.016015	Down	RAD	transcription factor RADIALIS	DNA binding|nucleus|flower development|determination of dorsal/ventral asymmetry
LOC100784933	0.155203	-2.68777	0.0497181	Down	ENT3	equilibrative nucleotide transporter 3	nucleoside transmembrane transporter activity|plasma membrane|nucleoside transport|integral component of membrane
LOC100784996	0.444231	-1.17062	1.51554e-07	Down	TRZ4	tRNase Z TRZ3, mitochondrial-like	mitochondrion|tRNA 3'-end processing|3'-tRNA processing endoribonuclease activity|metal ion binding|mitochondrial tRNA 3'-trailer cleavage, endonucleolytic
LOC100785248	0.379073	-1.39945	6.9248e-12	Down	At2g48020	sugar transporter ERD6-like 7	carbohydrate:proton symporter activity|glucose transmembrane transporter activity|vacuole|vacuolar membrane|integral component of plasma membrane|zinc ion transport|hexose transmembrane transport|chloroplast|plant-type vacuole membrane
LOC100785274	0.254829	-1.9724	5.66984e-07	Down		NDR1/HIN1-like protein 13
LOC100785313	0.169529	-2.5604	1.80487e-07	Down	XTH23	probable xyloglucan endotransglucosylase/hydrolase protein 23-like	hydrolase activity, hydrolyzing O-glycosyl compounds|cell wall|Golgi apparatus|xyloglucan metabolic process|xyloglucan:xyloglucosyl transferase activity|cell wall biogenesis|apoplast|cell wall organization
LOC100785351	0.210648	-2.24709	0.044241	Down	PK1	putative receptor protein kinase ZmPK1	protein serine/threonine kinase activity|ATP binding|plasma membrane|protein phosphorylation|integral component of membrane|recognition of pollen
LOC100785371	0.407415	-1.29543	0.00907877	Down	At4g17280	cytochrome b561 and DOMON domain-containing protein At5g47530	integral component of membrane|metal ion binding|oxidation-reduction process
LOC100785397	0.397026	-1.3327	4.41001e-06	Down	Cht10	chitinase 10	polysaccharide catabolic process|chitinase activity|chitin catabolic process|cell wall macromolecule catabolic process
LOC100785470	0.388838	-1.36276	0.00131774	Down	XTH6	probable xyloglucan endotransglucosylase/hydrolase protein 6	hydrolase activity, hydrolyzing O-glycosyl compounds|cell wall|response to water deprivation|xyloglucan metabolic process|xyloglucan:xyloglucosyl transferase activity|cell wall biogenesis|apoplast|cell wall organization
LOC100785590	0.406464	-1.2988	3.01886e-12	Down	GSVIVT00026920001	probable polygalacturonase	polygalacturonase activity|carbohydrate metabolic process|integral component of membrane
LOC100785655	0.414962	-1.26895	9.4612e-06	Down	BT2	BTB/POZ and TAZ domain-containing protein 1	transcription coregulator activity|histone acetyltransferase activity|calmodulin binding|nucleus|cytoplasm|regulation of transcription, DNA-templated|circadian rhythm|zinc ion binding|response to cold|embryo sac development|pollen development|response to wounding|response to salt stress|response to auxin|auxin-activated signaling pathway|response to abscisic acid|abscisic acid-activated signaling…
LOC100785670	0.0426865	-4.55008	0.00197814	Down		uncharacterized LOC100785670
LOC100785982	0.149239	-2.7443	1.6071e-07	Down	XTH9	xyloglucan endotransglucosylase/hydrolase protein 9	hydrolase activity, hydrolyzing O-glycosyl compounds|cell wall|xyloglucan metabolic process|xyloglucan:xyloglucosyl transferase activity|cell wall biogenesis|apoplast|cell wall organization
LOC100785983	0.278231	-1.84564	4.41503e-12	Down	KCS11	3-ketoacyl-CoA synthase 11	fatty acid biosynthetic process|response to cold|response to light stimulus|integral component of membrane|3-oxo-arachidoyl-CoA synthase activity|3-oxo-cerotoyl-CoA synthase activity|3-oxo-lignoceronyl-CoA synthase activity|very-long-chain 3-ketoacyl-CoA synthase activity
LOC100786104	0.111027	-3.17102	2.46335e-45	Down	5MMP	metalloendoproteinase 5-MMP	metalloendopeptidase activity|plasma membrane|zinc ion binding|extracellular matrix|anchored component of membrane
LOC100786212	0.47869	-1.06284	0.0269385	Down	At3g02490	pentatricopeptide repeat-containing protein At3g02490, mitochondrial
LOC100786500	0.147003	-2.76608	3.53029e-09	Down	EXL5	protein EXORDIUM-like 5	extracellular space|apoplast
LOC100786523	0.452834	-1.14295	2.4353e-12	Down	SBT1.8	subtilisin-like protease SBT1.8	serine-type endopeptidase activity|extracellular region|cell wall|Golgi apparatus|plant-type cell wall|plasmodesma
LOC100786608	0.200211	-2.32041	0.000137801	Down		polygalacturonase	polygalacturonase activity|extracellular region|cell wall|carbohydrate metabolic process|fruit ripening|cell wall organization
LOC100786734	0.368659	-1.43964	4.44879e-13	Down	PCAP1	plasma membrane-associated cation-binding protein 1	copper ion binding|calcium ion binding|calmodulin binding|phosphatidylinositol-4,5-bisphosphate binding|phosphatidylinositol-3,4,5-trisphosphate binding|vacuole|cytoplasmic microtubule|plasma membrane|N-terminal protein myristoylation|microtubule binding|response to cold|response to water deprivation|plasmodesma|chloroplast|response to cytokinin|cellular response to magnesium starvation|negative …
LOC100786760	0.101346	-3.30264	0.0154887	Down		uncharacterized LOC100786760
LOC100786779	0.453899	-1.13956	5.84994e-06	Down	LRK10L-1.2	LEAF RUST 10 DISEASE-RESISTANCE LOCUS RECEPTOR-LIKE PROTEIN KINASE-like 1.2
LOC100786818	0.444856	-1.16859	0.0111379	Down	utp7	probable U3 small nucleolar RNA-associated protein 7	maturation of SSU-rRNA from tricistronic rRNA transcript (SSU-rRNA, 5.8S rRNA, LSU-rRNA)|nucleolus|small nucleolar ribonucleoprotein complex|maturation of SSU-rRNA|snoRNA binding|small-subunit processome
LOC100787050	0.359089	-1.47759	0.0466907	Down	WRKY28	WRKY transcription factor 28	DNA-binding transcription factor activity|nucleus|regulation of cell fate specification|sequence-specific DNA binding
LOC100787082	0.414954	-1.26898	0.00930128	Down	At4g24780	probable pectate lyase 5	response to nematode|membrane|pectate lyase activity|pectin catabolic process|metal ion binding
LOC100787400	0.497382	-1.00757	7.39377e-14	Down	At5g41760	CMP-sialic acid transporter 1	Golgi apparatus|carbohydrate transport|sialic acid transmembrane transporter activity|pyrimidine nucleotide-sugar transmembrane transporter activity|sialic acid transport|integral component of Golgi membrane
LOC100787440	0.142989	-2.80603	1.47526e-30	Down	XTH22	xyloglucan endotransglucosylase/hydrolase protein 22	hydrolase activity, hydrolyzing O-glycosyl compounds|cell wall|Golgi apparatus|response to heat|response to cold|response to mechanical stimulus|plant-type cell wall organization|response to auxin|response to brassinosteroid|xyloglucan metabolic process|xyloglucan:xyloglucosyl transferase activity|cell wall biogenesis|apoplast
LOC100787604	0.403613	-1.30895	0.00430476	Down		uncharacterized LOC100787604
LOC100787699	0.353725	-1.4993	0.00659357	Down	BHLH62	transcription factor bHLH62	DNA-binding transcription factor activity|nucleus|regulation of transcription, DNA-templated|sequence-specific DNA binding|protein dimerization activity
LOC100787705	0.248238	-2.0102	0.0428244	Down	NPF7.3	protein NRT1/ PTR FAMILY 7.3	plasma membrane|leaf senescence|response to nitrate|nitrate transmembrane transporter activity|symporter activity|potassium:proton antiporter activity|nitrate transport|integral component of membrane|potassium ion homeostasis|proton transmembrane transport
LOC100787767	0.257049	-1.95988	6.12008e-10	Down		uncharacterized LOC100787767
LOC100787796	0.325089	-1.6211	0.00248424	Down	RPP13	disease resistance protein RPP13
LOC100787837	0.448167	-1.15789	4.89526e-08	Down		uncharacterized LOC100787837
LOC100787866	0.478823	-1.06244	2.15226e-05	Down	FLA8	fasciclin-like arabinogalactan protein 10	plasma membrane|plant-type cell wall|anchored component of membrane|anchored component of plasma membrane|apoplast
LOC100787917	0.433458	-1.20604	1.41169e-12	Down	AATP1	AAA-ATPase At3g28580	ATP binding|mitochondrion|endoplasmic reticulum|response to cold|response to water deprivation|response to salt stress|response to abscisic acid|fruit development|seed maturation|integral component of membrane|ATPase activity|mitochondrial membrane
LOC100787936	0.263206	-1.92574	2.07522e-15	Down	CRK26	cysteine-rich receptor-like protein kinase 10
LOC100788199	0.179078	-2.48134	1.07081e-31	Down	PYL4	abscisic acid receptor PYL4	protein phosphatase inhibitor activity|nucleus|cytoplasm|plasma membrane|abscisic acid-activated signaling pathway|abscisic acid binding|signaling receptor activity|protein homodimerization activity|regulation of protein serine/threonine phosphatase activity
LOC100788233	0.492145	-1.02284	2.64888e-06	Down	At4g20840	berberine bridge enzyme-like 21	cell wall|plasma membrane|oxidoreductase activity, acting on the CH-OH group of donors, oxygen as acceptor|apoplast|FAD binding
LOC100788318	0.301986	-1.72745	0.0055976	Down	SKU5	monocopper oxidase-like protein SKU5	copper ion binding|cell wall|vacuolar membrane|plasma membrane|plant-type cell wall|plasmodesma|cell tip growth|membrane|oxidoreductase activity, oxidizing metal ions|anchored component of membrane|anchored component of plasma membrane|apoplast
LOC100788339	0.468489	-1.09391	3.86664e-07	Down	DTX48	protein DETOXIFICATION 48	Golgi membrane|iron ion transmembrane transporter activity|late endosome|Golgi apparatus|iron ion transport|drug transmembrane transport|response to osmotic stress|response to heat|response to nematode|response to absence of light|response to abscisic acid|root morphogenesis|drug transmembrane transporter activity|antiporter activity|drug transport|integral component of membrane|Golgi transport c…
LOC100788423	0.197858	-2.33746	1.15179e-12	Down	RIC1	CRIB domain-containing protein RIC10	cell morphogenesis|multicellular organism development|pollen tube growth|cortical microtubule, transverse to long axis|cellulose microfibril organization|apical plasma membrane|cytoplasmic microtubule organization|regulation of growth
LOC100788567	0.16933	-2.56209	0.00945798	Down	ERF022	ethylene-responsive transcription factor ERF022	DNA binding|DNA-binding transcription factor activity|nucleus|ethylene-activated signaling pathway
LOC100788576	0.144322	-2.79264	5.34076e-14	Down	PYL1	abscisic acid receptor PYR1	protein phosphatase inhibitor activity|nucleus|cytoplasm|plasma membrane|abscisic acid-activated signaling pathway|abscisic acid binding|signaling receptor activity|identical protein binding|protein homodimerization activity|regulation of protein serine/threonine phosphatase activity
LOC100788586	0.474824	-1.07453	0.00279454	Down	GASA9	snakin-2-like	extracellular region|gibberellic acid mediated signaling pathway
LOC100788680	0.418734	-1.25589	2.04143e-16	Down		alcohol-forming fatty acyl-CoA reductase	lipid metabolic process|fatty-acyl-CoA reductase (alcohol-forming) activity|alcohol-forming fatty acyl-CoA reductase activity
LOC100788694	0.294054	-1.76585	5.30478e-05	Down		uncharacterized LOC100788694
LOC100788899	0.378922	-1.40003	3.00411e-05	Down	ARP1	RNA-binding protein 38	mRNA binding|nucleus|response to water deprivation|response to salt stress|response to abscisic acid|regulation of seed germination
LOC100788951	0.489379	-1.03097	6.43568e-18	Down	AKR4C9	aldo-keto reductase family 4 member C9-like	alditol:NADP+ 1-oxidoreductase activity|aldo-keto reductase (NADP) activity|alcohol dehydrogenase (NADP+) activity|response to cold|response to water deprivation|chloroplast|response to toxic substance|response to salt stress|steroid dehydrogenase activity|oxidoreductase activity|oxidation-reduction process|NADP+ binding
LOC100789016	0.494342	-1.01642	0.00146505	Down		uncharacterized LOC100789016
LOC100789169	0.136952	-2.86825	0.0230971	Down	At2g28050	pentatricopeptide repeat-containing protein At2g32630-like
LOC100789185	0.413208	-1.27506	3.82379e-12	Down	CHER1	choline transporter protein 1	trans-Golgi network|cytoskeleton|plasma membrane|endocytosis|plasmodesma|phragmoplast|secondary plasmodesma|plasmodesma organization|plant-type vacuole membrane|xylem and phloem pattern formation|procambium histogenesis|phloem development|plasmodesmata-mediated intercellular transport|protein transport|choline transmembrane transporter activity|choline transport|integral component of membrane|ves…
LOC100789220	0.157178	-2.66953	0.00277057	Down	BGAL16	beta-galactosidase 16	beta-galactosidase activity|cell wall|vacuole|carbohydrate metabolic process|carbohydrate binding|apoplast
LOC100789323	0.485777	-1.04163	0.0282569	Down	RH22	DEAD-box ATP-dependent RNA helicase 22	RNA binding|helicase activity|ATP binding|chloroplast
LOC100789351	0.485994	-1.04099	0.000107695	Down	ORRM2	organelle RRM domain-containing protein 2, mitochondrial	RNA binding|mitochondrion|mRNA processing|mitochondrial mRNA modification|ribonucleoprotein complex
LOC100789474	0.431611	-1.2122	0.000175851	Down	MED37C	heat shock cognate 70 kDa protein 2	ATP binding|cell wall|nucleus|cytoplasm|mitochondrion|vacuolar membrane|Golgi apparatus|cytosol|plasma membrane|response to unfolded protein|response to temperature stimulus|response to heat|response to virus|response to bacterium|response to high light intensity|protein ubiquitination|ATPase activity|heat shock protein binding|ubiquitin protein ligase binding|cellular response to heat|cellular r…
LOC100789576	0.336528	-1.5712	3.3591e-27	Down	GASA3	snakin-2	extracellular region|response to gibberellin|gibberellic acid mediated signaling pathway
LOC100789642	0.184732	-2.43649	0.000182289	Down	PER10	peroxidase 10	peroxidase activity|extracellular region|response to oxidative stress|heme binding|hydrogen peroxide catabolic process|metal ion binding
LOC100789660	0.439363	-1.18651	2.4857e-20	Down	cctT	uncharacterized oxidoreductase SSP0419	oxidoreductase activity
LOC100789782	0.11875	-3.074	1.23883e-08	Down	PNC2	cationic peroxidase 2-like	peroxidase activity|extracellular region|response to oxidative stress|heme binding|hydrogen peroxide catabolic process|metal ion binding
LOC100789784	0.35241	-1.50467	0.0220296	Down	At5g65660	uncharacterized protein At5g65660	plasma membrane|integral component of membrane
LOC100789844	0.446496	-1.16328	2.38179e-24	Down	UCC3	uclacyanin-3	electron transfer activity|anchored component of membrane|anchored component of plasma membrane|metal ion binding
LOC100789864	0.49617	-1.01109	0.000226122	Down	At2g24580	probable sarcosine oxidase	sarcosine oxidase activity|tetrahydrofolate metabolic process
LOC100789978	0.440986	-1.1812	8.51594e-11	Down		uncharacterized LOC100789978
LOC100790043	0.420167	-1.25096	8.10449e-25	Down	IP5P7	type I inositol polyphosphate 5-phosphatase 4	phosphatidylinositol-4,5-bisphosphate 5-phosphatase activity|nucleus|plasma membrane|leaf vascular tissue pattern formation|phosphatidylinositol-3,4,5-trisphosphate 5-phosphatase activity|phosphatidylinositol dephosphorylation|cellular response to salt stress|regulation of reactive oxygen species metabolic process
LOC100790064	0.267786	-1.90085	1.24373e-08	Down	At1g50460	hexokinase-3	cellular glucose homeostasis|glucokinase activity|ATP binding|glucose binding|mitochondrion|cytosol|glycolytic process|response to osmotic stress|fructokinase activity|response to cold|plastid|response to salt stress|mannokinase activity|integral component of mitochondrial outer membrane|root hair cell development
LOC100790111	0.359788	-1.47478	4.05915e-10	Down	UGT85A24	7-deoxyloganetin glucosyltransferase	UDP-glucosyltransferase activity
LOC100790136	0.381009	-1.3921	4.88354e-06	Down	XTH28	probable xyloglucan endotransglucosylase/hydrolase protein 28	hydrolase activity, hydrolyzing O-glycosyl compounds|cell wall|fruit development|xyloglucan metabolic process|xyloglucan:xyloglucosyl transferase activity|cell wall biogenesis|apoplast|cell wall organization|stamen filament development
LOC100790182	0.213701	-2.22633	0.001021	Down	PUB21	U-box domain-containing protein 21	ubiquitin-protein transferase activity|response to chitin
LOC100790220	0.439979	-1.18449	0.02551	Down	AGPS1	glucose-1-phosphate adenylyltransferase large subunit 1	ATP binding|glycogen biosynthetic process|glucose-1-phosphate adenylyltransferase activity|amyloplast|chloroplast|starch biosynthetic process
LOC100790232	0.499251	-1.00216	0.000144608	Down	BBX21	B-box zinc finger protein 20	DNA-binding transcription factor activity|nucleus|regulation of transcription, DNA-templated|zinc ion binding|photomorphogenesis|shade avoidance|photoprotection|sequence-specific DNA binding|positive regulation of photosynthesis
LOC100790449	0.479396	-1.06071	0.00012892	Down	At1g09900	pentatricopeptide repeat-containing protein At1g09900
LOC100790536	0.432074	-1.21065	3.70393e-14	Down	LACS1	long chain acyl-CoA synthetase 1	long-chain fatty acid-CoA ligase activity|ATP binding|endoplasmic reticulum|fatty acid metabolic process|wax biosynthetic process|cutin biosynthetic process|very long-chain fatty acid-CoA ligase activity|decanoate-CoA ligase activity
LOC100790619	0.47037	-1.08813	2.28637e-06	Down	exgA	glucan 1,3-beta-glucosidase A	polysaccharide catabolic process|glucan exo-1,3-beta-glucosidase activity|extracellular region|metal ion binding|cell wall organization
LOC100790666	0.31879	-1.64932	0.000998518	Down		uncharacterized LOC100790666
LOC100790804	0.141052	-2.8257	0.000511705	Down	N	TMV resistance protein N	ATP binding|cytoplasm|signal transduction|plant-type hypersensitive response|ADP binding
LOC100790866	0.215116	-2.21681	5.54594e-08	Down	ARG7	auxin-induced protein 10A5-like	response to auxin
LOC100790915	0.337461	-1.56721	0.0160256	Down	SPCC24B10.10c	ATPase family AAA domain-containing protein 3-B	ATP binding|mitochondrion|mitochondrial outer membrane|ATPase activity|protein import into mitochondrial intermembrane space
LOC100790961	0.0560274	-4.15772	0.00123186	Down		uncharacterized LOC100790961
LOC100790995	0.219858	-2.18535	0.0286017	Down	NMAT2	nuclear intron maturase 2, mitochondrial	Group II intron splicing|endonuclease activity|mitochondrion|intron homing|mitochondrion organization|mitochondrial mRNA processing
LOC100791093	0.0937812	-3.41456	0.0115031	Down		uncharacterized LOC100791093
LOC100791107	0.460072	-1.12007	0.0122619	Down	CBP	citrate-binding protein	vacuole
LOC100791192	0.286254	-1.80463	0.00194888	Down	P58A	dnaJ homolog subfamily B member 6	endoplasmic reticulum lumen
LOC100791323	0.455005	-1.13605	2.93558e-09	Down	FHY	bifunctional riboflavin kinase/FMN phosphatase	magnesium ion binding|FMN adenylyltransferase activity|ATP binding|riboflavin kinase activity|riboflavin biosynthetic process|FMN biosynthetic process|hydrolase activity
LOC100791358	0.271733	-1.87974	0.00463685	Down	LECRK61	lectin-domain containing receptor kinase VI.3
LOC100791396	0.457316	-1.12874	2.00448e-17	Down	ALDH2C4	aldehyde dehydrogenase family 2 member C4	aldehyde dehydrogenase (NAD) activity|cytosol|phenylpropanoid biosynthetic process|glyceraldehyde-3-phosphate dehydrogenase (NAD+) (non-phosphorylating) activity|coniferyl-aldehyde dehydrogenase activity
LOC100791531	0.480568	-1.05719	4.20081e-10	Down	ARF19	auxin response factor 19	DNA binding|nucleus|regulation of transcription, DNA-templated|auxin-activated signaling pathway
LOC100791556	0.481069	-1.05568	3.63582e-10	Down	KAE1	probable tRNA N6-adenosine threonylcarbamoyltransferase	EKC/KEOPS complex|tRNA threonylcarbamoyladenosine modification|nucleus|cytoplasm|metal ion binding|N(6)-L-threonylcarbamoyladenine synthase activity
LOC100791569	0.409111	-1.28944	1.01498e-12	Down	APT3	adenine phosphoribosyltransferase 4	adenine phosphoribosyltransferase activity|cytosol|purine ribonucleoside salvage|adenine salvage|AMP salvage
LOC100791600	0.496154	-1.01114	0.0468823	Down	TUFA	elongation factor Tu, mitochondrial-like	translation elongation factor activity|GTPase activity|ATP binding|GTP binding|cell wall|mitochondrion|translational elongation|zinc ion binding|response to cadmium ion|cobalt ion binding
LOC100791695	0.0978895	-3.3527	5.75815e-05	Down	EXO	protein EXORDIUM	extracellular space|cell wall|Golgi apparatus|plant-type cell wall|response to brassinosteroid|apoplast
LOC100791711	0.434779	-1.20165	0.00126309	Down	At1g29670	GDSL esterase/lipase At1g29670	cell wall|chloroplast|chloroplast thylakoid|lipid catabolic process|hydrolase activity, acting on ester bonds|apoplast
LOC100791878	0.484713	-1.0448	1.09471e-06	Down	At4g17280	cytochrome b561 and DOMON domain-containing protein At5g47530	integral component of membrane|metal ion binding|oxidation-reduction process
LOC100791930	0.401815	-1.3154	0.0262453	Down	rrp40	putative exosome complex component rrp40	nuclear exosome (RNase complex)|cytoplasmic exosome (RNase complex)|exosome (RNase complex)|exonucleolytic trimming to generate mature 3'-end of 5.8S rRNA from tricistronic rRNA transcript (SSU-rRNA, 5.8S rRNA, LSU-rRNA)|RNA binding|nucleolus|nuclear-transcribed mRNA catabolic process, exonucleolytic, 3'-5'|U4 snRNA 3'-end processing|exonucleolytic nuclear-transcribed mRNA catabolic process invol…
LOC100791992	0.401228	-1.31751	0.000416844	Down	CNGC15C	protein CNGC15b	voltage-gated potassium channel activity|integral component of membrane|nuclear membrane|ion channel binding
LOC100792176	0.355165	-1.49344	0.0192056	Down	bms1	ribosome biogenesis protein BMS1 homolog	maturation of SSU-rRNA from tricistronic rRNA transcript (SSU-rRNA, 5.8S rRNA, LSU-rRNA)|GTPase activity|ATP binding|GTP binding|nucleus|nucleolus|mitochondrion|rRNA processing|90S preribosome|U3 snoRNA binding|ribosome assembly|mitotic spindle
LOC100792222	0.0697121	-3.84245	2.12238e-08	Down	EXO	protein EXORDIUM	extracellular space|cell wall|Golgi apparatus|plant-type cell wall|response to brassinosteroid|apoplast
LOC100792226	0.40917	-1.28923	0.00228094	Down	TGD4	protein TRIGALACTOSYLDIACYLGLYCEROL 4, chloroplastic	mitochondrion|vacuolar membrane|endoplasmic reticulum|chloroplast|plastid|chloroplast outer membrane|chloroplast envelope|membrane|integral component of membrane|acylglycerol transport|protein homodimerization activity|phosphatidic acid binding|ER to chloroplast lipid transport
LOC100792229	0.0767546	-3.7036	2.38524e-20	Down	PYL4	abscisic acid receptor PYL4	protein phosphatase inhibitor activity|nucleus|cytoplasm|plasma membrane|abscisic acid-activated signaling pathway|abscisic acid binding|signaling receptor activity|protein homodimerization activity|regulation of protein serine/threonine phosphatase activity
LOC100792256	0.0458527	-4.44685	5.56503e-05	Down	LSI2	silicon efflux transporter LSI2	plasma membrane|integral component of membrane|transmembrane transport
LOC100792272	0.335688	-1.57481	5.1546e-20	Down	MSH2	DNA mismatch repair protein MSH2	nuclear chromosome|four-way junction DNA binding|Y-form DNA binding|heteroduplex DNA loop binding|double-strand/single-strand DNA junction binding|meiotic mismatch repair|damaged DNA binding|ATP binding|plasma membrane|pyrimidine dimer repair|mismatch repair|postreplication repair|meiotic gene conversion|mitotic recombination|cell cycle arrest|DNA-dependent ATPase activity|protein kinase binding|…
LOC100792470	0.304819	-1.71398	0.00122082	Down	GAT1	GABA transporter 1	amino acid transmembrane transport|plasma membrane|amino acid transmembrane transporter activity|gamma-aminobutyric acid transmembrane transporter activity|gamma-aminobutyric acid transport|integral component of membrane
LOC100792537	0.454288	-1.13832	0.035483	Down	At4g27290	G-type lectin S-receptor-like serine/threonine-protein kinase At4g27290
LOC100792701	0.291599	-1.77794	3.01221e-05	Down	At5g25090	mavicyanin	plasma membrane|electron transfer activity|plasmodesma|anchored component of membrane|anchored component of plasma membrane
LOC100792715	0.101133	-3.30568	2.09817e-06	Down	TPRP-F1	36.4 kDa proline-rich protein
LOC100792772	0.191338	-2.38581	3.91926e-05	Down		uncharacterized LOC100792772
LOC100792874	0.458689	-1.12441	0.00854895	Down	DURF2	E3 ubiquitin-protein ligase RDUF2	ubiquitin-protein transferase activity|cytoplasm|cytosol|response to water deprivation|response to abscisic acid|abscisic acid-activated signaling pathway|response to chitin|protein ubiquitination|metal ion binding|protein autoubiquitination|ubiquitin protein ligase activity
LOC100792943	0.49341	-1.01914	9.84284e-16	Down	RGI3	LRR receptor-like serine/threonine-protein kinase
LOC100792948	0.169425	-2.56128	3.56788e-13	Down	Xyl1	beta-xylosidase/alpha-L-arabinofuranosidase 1	extracellular region|xylan 1,4-beta-xylosidase activity|xylan catabolic process|alpha-L-arabinofuranosidase activity
LOC100793122	0.388647	-1.36347	7.95897e-05	Down	N	TMV resistance protein N	ATP binding|cytoplasm|signal transduction|plant-type hypersensitive response|ADP binding
LOC100793125	0.30745	-1.70158	0.00483535	Down	SPCC24B10.10c	ATPase family AAA domain-containing protein 1-A	ATP binding|mitochondrion|mitochondrial outer membrane|ATPase activity|protein import into mitochondrial intermembrane space
LOC100793227	0.452264	-1.14476	0.000134315	Down	PHB1	prohibitin-1, mitochondrial	mitochondrion|mitochondrial respiratory chain complex I|vacuolar membrane|integral component of membrane
LOC100793239	0.368828	-1.43898	0.0230728	Down		uncharacterized LOC100793239
LOC100793403	0.194878	-2.35936	0.00191392	Down	PAE10	pectin acetylesterase 12	extracellular region|plant-type cell wall|pectin acetylesterase activity|cell wall organization
LOC100793589	0.225303	-2.15006	0.00981549	Down	ERF026	ethylene-responsive transcription factor ERF026	DNA binding|DNA-binding transcription factor activity|nucleus|ethylene-activated signaling pathway
LOC100793598	0.235434	-2.08661	1.46777e-10	Down	EXO	protein EXORDIUM	extracellular space|cell wall|Golgi apparatus|plant-type cell wall|response to brassinosteroid|apoplast
LOC100793628	0.25734	-1.95825	6.31728e-12	Down	HSP15.4	15.4 kDa class V heat shock protein	response to reactive oxygen species|cytoplasm|protein folding|response to heat|response to salt stress|response to hydrogen peroxide|protein self-association|unfolded protein binding|protein complex oligomerization
LOC100793629	0.486923	-1.03823	0.00423749	Down	PWP2	periodic tryptophan protein 2	maturation of SSU-rRNA from tricistronic rRNA transcript (SSU-rRNA, 5.8S rRNA, LSU-rRNA)|nucleus|nucleolus|rRNA processing|embryo sac development|response to sucrose|regulation of stomatal movement|snoRNA binding|small-subunit processome|Pwp2p-containing subcomplex of 90S preribosome|Cul4-RING E3 ubiquitin ligase complex
LOC100793762	0.0634488	-3.97826	0.0204084	Down		uncharacterized LOC100793762
LOC100793766	0.419445	-1.25345	0.00091718	Down	XTH8	probable xyloglucan endotransglucosylase/hydrolase protein 8	hydrolase activity, hydrolyzing O-glycosyl compounds|cell wall|xyloglucan metabolic process|xyloglucan:xyloglucosyl transferase activity|cell wall biogenesis|apoplast|cell wall organization
LOC100793808	0.231021	-2.1139	0.00192223	Down	SBT1.7	subtilisin-like protease SBT1.7	serine-type endopeptidase activity|extracellular region|cell wall|plant-type cell wall|seed coat development|apoplast|mucilage metabolic process involved in seed coat development|mucilage extrusion from seed coat
LOC100793878	0.093446	-3.41972	3.55982e-06	Down	XMT1	7-methylxanthosine synthase 1	methyltransferase activity|alkaloid metabolic process
LOC100793901	0.402309	-1.31362	0.00282577	Down	DAR2	protein DA1-related 2	phloem development|regulation of DNA endoreduplication|ubiquitin binding|metal ion binding|root development
LOC100793975	0.384391	-1.37935	1.08074e-05	Down	BHLH87	transcription factor bHLH87	DNA binding|DNA-binding transcription factor activity|nucleus|regulation of transcription, DNA-templated|protein dimerization activity
LOC100794117	0.407893	-1.29374	1.82111e-08	Down	EXO	protein EXORDIUM	extracellular space|cell wall|Golgi apparatus|plant-type cell wall|response to brassinosteroid|apoplast
LOC100794125	0.0765495	-3.70746	0.0178799	Down	At5g05600	probable 2-oxoglutarate-dependent dioxygenase At5g05600	cytosol|flavonoid biosynthetic process|metal ion binding|dioxygenase activity|response to karrikin|cellular response to toxic substance|jasmonic acid hydrolase|regulation of jasmonic acid mediated signaling pathway
LOC100794195	0.489693	-1.03005	6.05213e-05	Down	At5g57480	AAA-ATPase At5g57480	ATP binding|ATPase activity
LOC100794203	0.444775	-1.16885	6.77222e-06	Down	IP5P2	type I inositol polyphosphate 5-phosphatase 2	phosphatidylinositol-4,5-bisphosphate 5-phosphatase activity|inositol-polyphosphate 5-phosphatase activity|response to abscisic acid|abscisic acid-activated signaling pathway|seed germination|inositol trisphosphate metabolic process|phosphatidylinositol-3,4,5-trisphosphate 5-phosphatase activity|inositol phosphate dephosphorylation|phosphatidylinositol dephosphorylation|inositol-1,4,5-trisphospha…
LOC100794205	0.140012	-2.83638	4.03906e-10	Down	MYB14	transcription factor MYB13	DNA-binding transcription factor activity|nucleus|response to cold|response to salt stress|response to ethylene|response to auxin|response to salicylic acid|response to jasmonic acid|cell differentiation|sequence-specific DNA binding|transcription regulatory region DNA binding|positive regulation of transcription, DNA-templated|response to freezing
LOC100794206	0.252475	-1.98579	7.62784e-28	Down		uncharacterized LOC100794206
LOC100794289	0.473327	-1.07909	0.0421143	Down	RPL3B	50S ribosomal protein L3-2, chloroplastic	structural constituent of ribosome|mitochondrion|ribosome|translation|chloroplast|rRNA binding
LOC100794321	0	#NAME?	0.0162965	Down	At1g76070	uncharacterized protein At1g76070	plasma membrane
LOC100794335	0.47525	-1.07324	4.4906e-06	Down	ORP3A	oxysterol-binding protein-related protein 3A	endoplasmic reticulum|Golgi apparatus|cytosol|single fertilization|lipid binding|double fertilization forming a zygote and endosperm|sterol transporter activity|membrane|sterol binding|intracellular membrane-bounded organelle
LOC100794354	0.433886	-1.20461	4.23266e-12	Down	BHLH25	transcription factor bHLH25	DNA binding|DNA-binding transcription factor activity|nucleus|regulation of transcription, DNA-templated|protein dimerization activity
LOC100794483	0.403196	-1.31045	5.91647e-09	Down	TOC75-3	protein TOC75-3, chloroplastic	vacuolar membrane|chloroplast|plastid|chloroplast organization|response to cytokinin|chloroplast envelope|Toc complex|P-P-bond-hydrolysis-driven protein transmembrane transporter activity|membrane|integral component of chloroplast outer membrane|protein targeting to chloroplast|protein import into chloroplast stroma|embryonic morphogenesis|TOC-TIC supercomplex I
LOC100794512	0.100229	-3.31863	0.0126883	Down		uncharacterized LOC100794512
LOC100794566	0.489087	-1.03184	3.84319e-14	Down	CIPK3	protein kinase superfamily protein	protein serine/threonine kinase activity|ATP binding|signal transduction
LOC100794634	0.150628	-2.73094	0.0108287	Down		uncharacterized LOC100794634
LOC100794774	0.374731	-1.41607	1.83379e-07	Down	ABCG14	ABC transporter G family member 14	ATP binding|plasma membrane|stem vascular tissue pattern formation|cotyledon vascular tissue pattern formation|integral component of membrane|ATPase activity, coupled to transmembrane movement of substances|transmembrane transport
LOC100794819	0.434339	-1.20311	2.01341e-05	Down		uncharacterized LOC100794819
LOC100794842	0	#NAME?	0.0288235	Down	BBX21	B-box zinc finger protein 21	DNA-binding transcription factor activity|nucleus|regulation of transcription, DNA-templated|zinc ion binding|photomorphogenesis|shade avoidance|photoprotection|sequence-specific DNA binding|positive regulation of photosynthesis
LOC100794854	0.468385	-1.09423	0.00596765	Down	CYCU4-1	cyclin-U4-1	regulation of cyclin-dependent protein serine/threonine kinase activity|cell cycle|protein kinase binding|cell division
LOC100794992	0.459178	-1.12287	0.00534001	Down	VDAC5	mitochondrial outer membrane protein porin 2	mitochondrial outer membrane|voltage-gated anion channel activity|porin activity|pore complex
LOC100794993	0.47211	-1.08281	0.000390951	Down	GUA1	GMP synthase [glutamine-hydrolyzing]	GMP synthase activity|GMP synthase (glutamine-hydrolyzing) activity|ATP binding|cytosol|GMP biosynthetic process|glutamine metabolic process|pyrophosphatase activity|GMP metabolic process
LOC100795042	0.433708	-1.2052	1.70749e-06	Down	PRDA1	protein PEP-RELATED DEVELOPMENT ARRESTED 1, chloroplastic	regulation of transcription, DNA-templated|chloroplast organization|chloroplast nucleoid
LOC100795097	0.468348	-1.09435	0.00064695	Down	AHL20	AT-hook motif nuclear-localized protein 19	AT DNA binding|DNA-binding transcription factor activity|nucleus|defense response to bacterium|innate immune response|negative regulation of innate immune response|negative regulation of defense response to bacterium
LOC100795144	0.450524	-1.15032	0.0262323	Down	BGAL3	beta-galactosidase 5	beta-galactosidase activity|cell wall|vacuole|carbohydrate metabolic process|plant-type cell wall|carbohydrate binding|apoplast
LOC100795247	0.259283	-1.9474	0.000800617	Down	FPF1	uncharacterized LOC100795247	positive regulation of flower development|vegetative to reproductive phase transition of meristem
LOC100795276	0.151839	-2.71938	0.0225261	Down	LOX2.1	linoleate 13S-lipoxygenase 2-1, chloroplastic	chloroplast thylakoid|chloroplast stroma|green leaf volatile biosynthetic process|linoleate 13S-lipoxygenase activity|oxylipin biosynthetic process|metal ion binding
LOC100795280	0.399665	-1.32314	0.0292905	Down	AIL7	AP2-like ethylene-responsive transcription factor AIL7	DNA binding|DNA-binding transcription factor activity|nucleus|ethylene-activated signaling pathway|lateral root formation|maintenance of shoot apical meristem identity|phyllotactic patterning|leaf phyllotactic patterning|auxin mediated signaling pathway involved in phyllotactic patterning
LOC100795433	0.484161	-1.04644	6.07169e-05	Down	rrp12	RRP12-like protein	nucleus|cytoplasm|spindle pole body|maturation of SSU-rRNA
LOC100795639	0.17335	-2.52824	0.0260707	Down	GPAT2	probable glycerol-3-phosphate acyltransferase 2	glycerol-3-phosphate O-acyltransferase activity|cutin biosynthetic process|membrane|integral component of membrane|CDP-diacylglycerol biosynthetic process|phosphatase activity|glycerol-3-phosphate 2-O-acyltransferase activity|sn-1-glycerol-3-phosphate C16:0-DCA-CoA acyl transferase activity
LOC100795696	0.385598	-1.37483	0.00465746	Down	DREB1B	dehydration-responsive element-binding protein 1F	DNA binding|DNA-binding transcription factor activity|nucleus|response to cold|cold acclimation|positive regulation of transcription, DNA-templated
LOC100795698	0.354538	-1.49599	0.000117312	Down		uncharacterized LOC100795698	hydrolase activity, hydrolyzing O-glycosyl compounds|cell wall|xyloglucan metabolic process|xyloglucan:xyloglucosyl transferase activity|cell wall biogenesis|apoplast
LOC100795739	0.374852	-1.41561	0.00052966	Down	RH31	DEAD-box ATP-dependent RNA helicase 31	RNA binding|helicase activity|ATP binding
LOC100795892	0.338876	-1.56117	1.19062e-10	Down	CYCD3-3	cyclin-D3-3	regulation of cyclin-dependent protein serine/threonine kinase activity|mitotic cell cycle|cyclin-dependent protein kinase holoenzyme complex|nucleus|cytoplasm|protein phosphorylation|regulation of mitotic nuclear division|positive regulation of cell proliferation|guard mother cell differentiation|cyclin-dependent protein serine/threonine kinase regulator activity|protein kinase binding|positive …
LOC100795921	0.263501	-1.92412	0.0267606	Down	LE	gibberellin 3-beta-dioxygenase 1
LOC100796005	0.161361	-2.63163	0.000953768	Down	SAUR36	auxin-responsive protein SAUR36	nucleus|multicellular organism development|auxin-activated signaling pathway|regulation of seed germination|regulation of growth|positive regulation of leaf senescence
LOC100796105	0.0755736	-3.72597	0.0460143	Down	PER47	peroxidase 47	peroxidase activity|extracellular region|response to oxidative stress|plant-type cell wall|plasmodesma|heme binding|hydrogen peroxide catabolic process|metal ion binding
LOC100796207	0.413565	-1.27381	1.21905e-11	Down	At4g06744	uncharacterized protein At4g06744	extracellular region
LOC100796540	0.41227	-1.27834	0.0022682	Down	SPAC1093.04c	poly(A) polymerase I	tRNA 3'-terminal CCA addition|RNA binding|ATP binding|mitochondrial matrix|CTP:tRNA cytidylyltransferase activity|CTP:3'-cytidine-tRNA cytidylyltransferase activity|ATP:3'-cytidine-cytidine-tRNA adenylyltransferase activity
LOC100796582	0.248334	-2.00965	8.97484e-12	Down	PDCB5	PLASMODESMATA CALLOSE-BINDING PROTEIN 5	(1->3)-beta-D-glucan binding|plasmodesma|polysaccharide binding|anchored component of membrane|anchored component of plasma membrane
LOC100796640	0.446615	-1.1629	0.00310225	Down	AMC1	metacaspase-1	cysteine-type endopeptidase activity|defense response|positive regulation of programmed cell death
LOC100796955	0.153805	-2.70083	2.82332e-06	Down		uncharacterized LOC100796955
LOC100796959	0.460627	-1.11833	2.43481e-05	Down	At1g47380	probable protein phosphatase 2C 12	protein serine/threonine phosphatase activity|cytosol|metal ion binding
LOC100797018	0.488453	-1.03371	0.000321346	Down	BG	basic 7S globulin	aspartic-type endopeptidase activity|proteolysis|protein catabolic process|identical protein binding|nutrient reservoir activity
LOC100797031	0.442266	-1.17701	3.3741e-07	Down	At5g24010	probable receptor-like protein kinase At5g24010
LOC100797148	0.436185	-1.19699	0.000627047	Down	AUL1	uncharacterized LOC100797148	cytoplasm|receptor-mediated endocytosis|clathrin binding|vesicle|intracellular membrane-bounded organelle|clathrin coat disassembly|clathrin-dependent endocytosis
LOC100797158	0.114562	-3.1258	1.5333e-06	Down	SAUR78	auxin-responsive protein SAUR78	nucleus|cytoplasm|multicellular organism development|response to auxin|ethylene-activated signaling pathway|extrinsic component of plasma membrane|positive regulation of cell growth
LOC100797464	0.37248	-1.42477	2.87269e-05	Down	POX2	proline dehydrogenase 2, mitochondrial	proline dehydrogenase activity|mitochondrion|proline catabolic process|response to osmotic stress|response to water deprivation|proline catabolic process to glutamate|FAD binding
LOC100797643	0.401762	-1.31559	0.0292847	Down	At3g50280	uncharacterized acetyltransferase At3g50280	transferase activity, transferring acyl groups other than amino-acyl groups
LOC100797652	0.405444	-1.30243	6.32359e-31	Down	TUBB1	tubulin beta-1 chain-like	microtubule cytoskeleton organization|mitotic cell cycle|GTPase activity|structural constituent of cytoskeleton|GTP binding|cytoplasm|microtubule|microtubule-based process
LOC100797665	0.201152	-2.31364	7.1795e-47	Down	2020-10-04	organic cation/carnitine transporter 4	ATP binding|ion transport|chloroplast thylakoid membrane|plant-type vacuole membrane|integral component of membrane|transmembrane transporter activity|cellular response to water deprivation
LOC100797678	0.412177	-1.27866	4.50109e-07	Down	GSVIVT00026920001	probable polygalacturonase	polygalacturonase activity|carbohydrate metabolic process|integral component of membrane
LOC100797790	0.452369	-1.14443	0.00556826	Down	PCO2	plant cysteine oxidase 2	response to hypoxia|nucleus|cytosol|cysteine dioxygenase activity|peptidyl-cysteine oxidation|metal ion binding|detection of hypoxia
LOC100797825	0.478275	-1.06409	0.016431	Down		uncharacterized LOC100797825
LOC100797958	0.0829094	-3.59232	4.35205e-139	Down	At3g05675	BTB/POZ domain-containing protein At3g05675	protein ubiquitination
LOC100798054	0.476081	-1.07072	0.00459662	Down	AIR12	auxin-induced in root cultures protein 12	plasma membrane|auxin-activated signaling pathway|anchored component of membrane|metal ion binding|oxidation-reduction process
LOC100798162	0.389831	-1.35908	2.49372e-12	Down	NAT12	nucleobase-ascorbate transporter 12	plasma membrane|adenine transmembrane transporter activity|guanine transmembrane transporter activity|uracil transmembrane transporter activity|solute:cation symporter activity|integral component of membrane|hypoxanthine transport|adenine import across plasma membrane|guanine import across plasma membrane|uracil import across plasma membrane
LOC100798223	0.294436	-1.76398	0.00125196	Down		uncharacterized LOC100798223
LOC100798287	0.375747	-1.41217	0.021448	Down	CYP83B1	cytochrome P450 83B1	tryptophan biosynthetic process|iron ion binding|mitochondrion|endoplasmic reticulum|plasma membrane|shade avoidance|induced systemic resistance|indoleacetic acid biosynthetic process|indole glucosinolate biosynthetic process|response to red light|membrane|integral component of membrane|oxidoreductase activity, acting on paired donors, with incorporation or reduction of molecular oxygen, NAD(P)H …
LOC100798341	0.331054	-1.59486	0.00305522	Down	At1g22440	alcohol dehydrogenase-like 2-like	alcohol dehydrogenase (NAD) activity|cytosol|zinc ion binding
LOC100798444	0.407137	-1.29641	2.97763e-06	Down	WSD1	O-acyltransferase WSD1	diacylglycerol O-acyltransferase activity|endoplasmic reticulum|endoplasmic reticulum membrane|plasma membrane|wax biosynthetic process|integral component of membrane|triglyceride biosynthetic process|long-chain-alcohol O-fatty-acyltransferase activity|arachidoyl-CoA:1-dodecanol O-acyltransferase activity|wax ester synthase activity
LOC100798447	0.216255	-2.20919	3.10154e-12	Down	EIX1	LRR receptor-like serine/threonine-protein kinase ERL2	plasma membrane|integral component of membrane|defense response to fungus
LOC100798463	0.0829775	-3.59114	8.49446e-07	Down		uncharacterized LOC100798463
LOC100798607	0.374821	-1.41572	0.017086	Down	MAPKKK17	mitogen-activated protein kinase kinase kinase 2-like	protein serine/threonine kinase activity|MAP kinase kinase kinase activity|ATP binding|nucleus|cytoplasm|response to osmotic stress|response to abscisic acid|abscisic acid-activated signaling pathway|signal transduction by protein phosphorylation|stress-activated protein kinase signaling cascade|activation of protein kinase activity
LOC100798616	0	#NAME?	0.0407056	Down	DTX55	protein DETOXIFICATION 55	drug transmembrane transport|drug transmembrane transporter activity|antiporter activity|integral component of membrane
LOC100798636	0.221641	-2.1737	6.62651e-25	Down	HSP70	heat shock cognate 70 kDa protein 2	ATP binding
LOC100798648	0.419485	-1.25331	0.000106666	Down	EXPA3	expansin-A6
LOC100798696	0.352454	-1.50449	0.000397082	Down	GAT1	GABA transporter 1	amino acid transmembrane transport|plasma membrane|amino acid transmembrane transporter activity|gamma-aminobutyric acid transmembrane transporter activity|gamma-aminobutyric acid transport|integral component of membrane
LOC100798709	0.295714	-1.75772	5.72644e-05	Down		polyphenol oxidase A1, chloroplastic	catechol oxidase activity|chloroplast thylakoid lumen|pigment biosynthetic process|metal ion binding
LOC100798803	0.102835	-3.28159	1.23526e-08	Down	PYL4	abscisic acid receptor PYL4	protein phosphatase inhibitor activity|nucleus|cytoplasm|plasma membrane|abscisic acid-activated signaling pathway|abscisic acid binding|signaling receptor activity|protein homodimerization activity|regulation of protein serine/threonine phosphatase activity
LOC100798818	0.27192	-1.87875	0.0428278	Down		uncharacterized LOC100798818
LOC100798825	0.484029	-1.04684	0.00515569	Down	At3g02490	pentatricopeptide repeat-containing protein At3g02490, mitochondrial
LOC100798892	0.24223	-2.04555	3.23079e-05	Down	ALDH2B7	aldehyde dehydrogenase family 2 member B7, mitochondrial	aldehyde dehydrogenase (NAD) activity|mitochondrial matrix|glyceraldehyde-3-phosphate dehydrogenase (NAD+) (non-phosphorylating) activity
LOC100798893	0.456195	-1.13228	0.00369706	Down	N	TMV resistance protein N	ATP binding|cytoplasm|signal transduction|plant-type hypersensitive response|ADP binding
LOC100798971	0.302179	-1.72653	0.00159485	Down	SKU5	monocopper oxidase-like protein SKU5	copper ion binding|cell wall|vacuolar membrane|plasma membrane|plant-type cell wall|plasmodesma|cell tip growth|membrane|oxidoreductase activity, oxidizing metal ions|anchored component of membrane|anchored component of plasma membrane|apoplast
LOC100799093	0.295894	-1.75685	0.00150168	Down		verprolin
LOC100799113	0.28219	-1.82526	5.88331e-09	Down		microtubule-associated protein futsch
LOC100799121	0.413109	-1.2754	0.0477535	Down	At5g65660	uncharacterized protein At5g65660	plasma membrane|integral component of membrane
LOC100799124	0.48182	-1.05343	3.09203e-06	Down	RBG3	heterogeneous nuclear ribonucleoprotein D-like	single-stranded DNA binding|RNA binding|copper ion binding|ATP binding|mitochondrion|mRNA processing|response to cold|cytidine to uridine editing|mitochondrial mRNA modification|ribonucleoprotein complex
LOC100799145	0.336602	-1.57089	0.0440362	Down	IPT3	adenylate isopentenyltransferase 3, chloroplastic	ATP binding|nucleus|mitochondrion|tRNA modification|chloroplast|plastid|cytokinin biosynthetic process|response to auxin|response to cytokinin|AMP dimethylallyltransferase activity|nuclear membrane|tRNA dimethylallyltransferase activity|ATP dimethylallyltransferase activity|ADP dimethylallyltransferase activity
LOC100799285	0.376799	-1.40813	0.000909667	Down	CXE18	probable carboxylesterase 18	pollen tube growth|carboxylic ester hydrolase activity
LOC100799654	0.389129	-1.36168	0.000153286	Down	SBT1.7	subtilisin-like protease SBT1.7	serine-type endopeptidase activity|extracellular region|cell wall|plant-type cell wall|seed coat development|apoplast|mucilage metabolic process involved in seed coat development|mucilage extrusion from seed coat
LOC100799815	0.39644	-1.33483	0.00739325	Down	CXE18	probable carboxylesterase 18	pollen tube growth|carboxylic ester hydrolase activity
LOC100799846	0.274586	-1.86467	0.00480496	Down	EXO	protein EXORDIUM	extracellular space|cell wall|Golgi apparatus|plant-type cell wall|response to brassinosteroid|apoplast
LOC100799876	0.445931	-1.16511	3.39149e-05	Down	POX1	proline dehydrogenase 2, mitochondrial	proline dehydrogenase activity|mitochondrion|response to oxidative stress|response to water deprivation|proline catabolic process to glutamate|defense response to bacterium|FAD binding
LOC100800002	0.265472	-1.91337	0.000106665	Down	SCPL45	serine carboxypeptidase-like 45	serine-type carboxypeptidase activity|extracellular region|vacuole|plant-type cell wall|plasmodesma|proteolysis involved in cellular protein catabolic process
LOC100800017	0.407219	-1.29612	1.2056e-05	Down	XTH23	probable xyloglucan endotransglucosylase/hydrolase protein 23-like	hydrolase activity, hydrolyzing O-glycosyl compounds|cell wall|Golgi apparatus|xyloglucan metabolic process|xyloglucan:xyloglucosyl transferase activity|cell wall biogenesis|apoplast|cell wall organization
LOC100800021	0	#NAME?	0.0108365	Down		isoflavone-7-O-methyltransferase 6	isoflavone 7-O-methyltransferase activity|protein dimerization activity
LOC100800078	0.399726	-1.32292	0.0111534	Down	CCR3	putative serine/threonine-protein kinase-like protein CCR3
LOC100800095	0.449969	-1.1521	3.35893e-15	Down	ZAT6	zinc finger protein ZAT10	RNA polymerase II proximal promoter sequence-specific DNA binding|DNA-binding transcription factor activity|nucleus|response to chitin|transcription regulatory region DNA binding|metal ion binding|phosphate ion homeostasis|regulation of root development
LOC100800313	0.437162	-1.19376	0.0258916	Down	NFD6	protein NUCLEAR FUSION DEFECTIVE 6, chloroplastic/mitochondrial	karyogamy|mitochondrion|chloroplast|polar nucleus fusion
LOC100800423	0.102051	-3.29263	1.84698e-16	Down	SAG20	senescence associated gene 20	response to molecule of fungal origin|aging|response to fungus|response to nematode|leaf senescence|response to ozone
LOC100800547	0.124867	-3.00154	0.000103463	Down	XTH23	probable xyloglucan endotransglucosylase/hydrolase protein 23	hydrolase activity, hydrolyzing O-glycosyl compounds|cell wall|Golgi apparatus|xyloglucan metabolic process|xyloglucan:xyloglucosyl transferase activity|cell wall biogenesis|apoplast|cell wall organization
LOC100800570	0.466775	-1.0992	0.00868157	Down	CYCD2-1	cyclin-D2-1-like	regulation of cyclin-dependent protein serine/threonine kinase activity|mitotic cell cycle|cyclin-dependent protein kinase holoenzyme complex|nucleus|cytoplasm|protein phosphorylation|regulation of mitotic nuclear division|positive regulation of cell proliferation|cyclin-dependent protein serine/threonine kinase regulator activity|protein kinase binding|positive regulation of cell cycle|cell divi…
LOC100800654	0.18932	-2.4011	0.000245648	Down	PBL2	probable serine/threonine-protein kinase PBL2
LOC100800682	0.239007	-2.06488	1.23057e-11	Down	BAG3	BAG family molecular chaperone regulator 2	chaperone binding
LOC100800722	0.379963	-1.39607	0.0282849	Down	CKX6	cytokinin dehydrogenase 6	extracellular space|cytokinin metabolic process|stomatal complex morphogenesis|cytokinin dehydrogenase activity|FAD binding
LOC100800788	0.366599	-1.44773	9.07132e-06	Down	ERF5	ethylene-responsive transcription factor 5-like protein	DNA-binding transcription factor activity|nucleus|defense response|response to cold|ethylene-activated signaling pathway|response to chitin|sequence-specific DNA binding
LOC100800966	0.352773	-1.50319	0.000690954	Down	PUB21	U-box domain-containing protein	ubiquitin-protein transferase activity|response to chitin
LOC100800981	0.320588	-1.64121	0.00197698	Down	BBX20	B-box zinc finger protein 20	DNA-binding transcription factor activity|nucleus|regulation of transcription, DNA-templated|zinc ion binding|photomorphogenesis|response to brassinosteroid|response to chitin|sequence-specific DNA binding|response to karrikin|negative regulation of brassinosteroid mediated signaling pathway|positive regulation of photomorphogenesis
LOC100801046	0.382081	-1.38805	0.000463853	Down	RIBA1	bifunctional riboflavin biosynthesis protein RIBA 1, chloroplastic	GTP cyclohydrolase II activity|GTP binding|3,4-dihydroxy-2-butanone-4-phosphate synthase activity|riboflavin biosynthetic process|chloroplast|chloroplast stroma|membrane|metal ion binding
LOC100801065	0.330511	-1.59723	2.14141e-12	Down	CIPK25	CBL-interacting serine/threonine-protein kinase 5	protein serine/threonine kinase activity|ATP binding|signal transduction|defense response to fungus
LOC100801077	0.461696	-1.11498	3.84469e-08	Down	RBOHA	respiratory burst oxidase homolog protein A	peroxidase activity|calcium ion binding|plasma membrane|integral component of membrane|oxidoreductase activity, acting on NAD(P)H, oxygen as acceptor
LOC100801104	0.386903	-1.36996	1.32498e-23	Down	5MMP	metalloendoproteinase 1	metalloendopeptidase activity|plasma membrane|zinc ion binding|extracellular matrix|anchored component of membrane
LOC100801169	0.29827	-1.74531	1.76291e-07	Down	At5g24010	probable receptor-like protein kinase At5g24010
LOC100801215	0.49589	-1.01191	0.0030314	Down	BRG1	BOI-related E3 ubiquitin-protein ligase 1	ubiquitin-protein transferase activity|defense response|regulation of programmed cell death|proteasome-mediated ubiquitin-dependent protein catabolic process|metal ion binding
LOC100801285	0.36368	-1.45926	0.00108372	Down	CRRSP3	cysteine-rich repeat secretory protein 3	plasmodesma|plasmodesmata-mediated intercellular transport|integral component of membrane|transport of virus in multicellular host
LOC100801392	0.118858	-3.07269	0.00890186	Down		uncharacterized LOC100801392
LOC100801567	0.387032	-1.36948	9.61517e-09	Down	XTH9	xyloglucan endotransglucosylase/hydrolase protein 9	hydrolase activity, hydrolyzing O-glycosyl compounds|cell wall|xyloglucan metabolic process|xyloglucan:xyloglucosyl transferase activity|cell wall biogenesis|apoplast|cell wall organization
LOC100801576	0.455502	-1.13447	0.00162371	Down	SPBC18H10.05	WD repeat-containing protein YMR102C	nucleus|cytosol|Rab GTPase binding|cell division site|cell tip
LOC100801599	0.0892887	-3.48538	4.20636e-06	Down		glucan endo-1,3-beta-glucosidase, basic isoform	vacuole|carbohydrate metabolic process|defense response|glucan endo-1,3-beta-D-glucosidase activity
LOC100801680	0.221419	-2.17515	0.000568682	Down	At3g26115	D-cysteine desulfhydrase 2, mitochondrial	mitochondrion|cysteine catabolic process|D-cysteine desulfhydrase activity|L-cysteine desulfhydrase activity
LOC100801813	0.484553	-1.04527	7.03685e-05	Down		pectinesterase/pectinesterase inhibitor PPE8B	enzyme inhibitor activity|extracellular region|cell wall|pectinesterase activity|cell wall modification|aspartyl esterase activity|pectin catabolic process
LOC100801852	0.0266303	-5.23079	1.09989e-05	Down	PP2B15	F-box protein PP2-B15	carbohydrate binding
LOC100802056	0.388034	-1.36574	1.3733e-05	Down	INRPK1	receptor-like protein kinase	protein serine/threonine kinase activity|ATP binding|extracellular region|plasma membrane|protein phosphorylation|integral component of membrane|transmembrane receptor protein kinase activity
LOC100802093	0.261887	-1.93298	0.00912167	Down	SCL32	scarecrow-like protein 32	DNA-binding transcription factor activity|nucleus|regulation of transcription, DNA-templated|sequence-specific DNA binding
LOC100802275	0.350661	-1.51185	0.0031204	Down		uncharacterized LOC100802275
LOC100802291	0.110112	-3.18296	6.57154e-12	Down		uncharacterized LOC100802291
LOC100802387	0.180738	-2.46802	0.00813359	Down	ARF2A	auxin response factor 2	DNA binding|nucleus|regulation of transcription, DNA-templated|auxin-activated signaling pathway|fruit ripening|fruit ripening, climacteric|positive regulation of flower development|protein homodimerization activity|protein heterodimerization activity
LOC100802412	0.381227	-1.39128	0.00984642	Down		uncharacterized LOC100802412
LOC100802454	0	#NAME?	0.046962	Down	ANT	AP2-like ethylene-responsive transcription factor ANT	DNA binding|DNA-binding transcription factor activity|nucleus|flower development|maintenance of shoot apical meristem identity|glucosinolate metabolic process|cell differentiation|regulation of cell proliferation|sequence-specific DNA binding
LOC100802599	0.497257	-1.00794	0.0157866	Down	RE1	50S ribosomal protein L25	retrotransposon nucleocapsid|nucleic acid binding|RNA-directed DNA polymerase activity|aspartic-type endopeptidase activity|endonuclease activity|DNA recombination|DNA integration|metal ion binding
LOC100802832	0.0748944	-3.739	0.000966835	Down	PME53	probable pectinesterase 53	extracellular region|cell wall|cytoplasm|pectinesterase activity|cell wall modification|aspartyl esterase activity|pectin catabolic process
LOC100802845	0.48294	-1.05008	5.51884e-08	Down	ERF023	ethylene-responsive transcription factor ERF023	DNA binding|DNA-binding transcription factor activity|nucleus|ethylene-activated signaling pathway
LOC100802860	0.310462	-1.68751	0.0100778	Down		uncharacterized LOC100802860
LOC100802980	0.466747	-1.09929	7.0351e-09	Down	CSLC12	probable xyloglucan glycosyltransferase 12	Golgi membrane|plasmodesma|integral component of membrane|transferase activity, transferring glycosyl groups|cell wall organization
LOC100803045	0.423214	-1.24054	1.1071e-08	Down		uncharacterized LOC100803045
LOC100803113	0.404592	-1.30546	0.00013486	Down	At3g10080	germin-like protein subfamily 3 member 2-like	cell wall|manganese ion binding|nutrient reservoir activity|apoplast
LOC100803155	0.443265	-1.17376	0.0122415	Down	TIM50	mitochondrial import inner membrane translocase subunit TIM50	phosphoprotein phosphatase activity|mitochondrion|mitochondrial inner membrane|TIM23 mitochondrial import inner membrane translocase complex|integral component of membrane|protein import into mitochondrial matrix
LOC100803167	0.152541	-2.71273	0.00119882	Down	TBL38	protein trichome birefringence-like 38	Golgi apparatus|integral component of membrane|O-acetyltransferase activity
LOC100803300	0.205509	-2.28272	8.60047e-38	Down	NDL2	pollen-specific protein SF21-like	cytoplasm|regulation of growth|regulation of auxin polar transport
LOC100803306	0.281389	-1.82936	0.00450501	Down	YSL1	metal-nicotianamine transporter YSL1	developmental process involved in reproduction|plasma membrane|ion transport|response to iron ion|integral component of membrane|seed development|iron-nicotianamine transmembrane transporter activity|iron ion homeostasis
LOC100803315	0.47235	-1.08207	1.94825e-05	Down		uncharacterized LOC100803315
LOC100803503	0.380218	-1.3951	0.00470065	Down	PER52	peroxidase P7	peroxidase activity|cell wall|Golgi apparatus|cytosol|response to oxidative stress|lignin biosynthetic process|xylem development|heme binding|hydrogen peroxide catabolic process|metal ion binding|apoplast|positive regulation of syringal lignin biosynthetic process
LOC100803576	0.499153	-1.00245	0.000114942	Down	At4g17280	cytochrome b561 and DOMON domain-containing protein At5g47530	integral component of membrane|metal ion binding|oxidation-reduction process
LOC100803653	0.480844	-1.05636	2.92437e-08	Down	ERF1A	ethylene-responsive transcription factor 1A	DNA binding|DNA-binding transcription factor activity|nucleus|defense response|ethylene-activated signaling pathway|phloem or xylem histogenesis|response to chitin|cell division
LOC100803812	0.343675	-1.54088	0.00436477	Down		taxadien-5-alpha-ol O-acetyltransferase	paclitaxel biosynthetic process|taxadien-5-alpha-ol O-acetyltransferase activity
LOC100803928	0.386259	-1.37236	0.0220344	Down	AATP1	AAA-ATPase ASD, mitochondrial	ATP binding|mitochondrion|endoplasmic reticulum|response to cold|response to water deprivation|response to salt stress|response to abscisic acid|fruit development|seed maturation|integral component of membrane|ATPase activity|mitochondrial membrane
LOC100804060	0.478675	-1.06288	0.00121539	Down	RH36	DEAD-box ATP-dependent RNA helicase 36	nucleic acid binding|helicase activity|ATP binding|nucleus|rRNA processing|embryo sac development|megagametogenesis|post-embryonic development|pollen tube
LOC100804099	0.254166	-1.97616	2.7272e-20	Down	MSP1	uncharacterized LOC100804099	ATP binding|mitochondrion|mitochondrial outer membrane|peroxisomal membrane|protein targeting to mitochondrion|integral component of membrane|ATPase activity
LOC100804165	0.200097	-2.32123	1.62702e-11	Down	ARR9	two-component response regulator ORR9	phosphorelay response regulator activity|phosphorelay signal transduction system|nucleus|regulation of transcription, DNA-templated|circadian rhythm|response to cytokinin|cytokinin-activated signaling pathway
LOC100804205	0.326938	-1.61291	1.01784e-08	Down	GPT2	glucose-6-phosphate/phosphate translocator 2, chloroplastic	inorganic phosphate transmembrane transporter activity|vacuolar membrane|response to nematode|photosynthetic acclimation|response to sucrose|response to glucose|regulation of photosynthesis|phosphoglycerate transmembrane transporter activity|glucose-6-phosphate transmembrane transporter activity|phosphoglycerate transmembrane transport|phosphoenolpyruvate transport|glucose-6-phosphate transport|p…
LOC100804400	0.0127567	-6.29261	7.85951e-06	Down	PYL4	abscisic acid receptor PYL4	protein phosphatase inhibitor activity|nucleus|cytoplasm|plasma membrane|abscisic acid-activated signaling pathway|abscisic acid binding|signaling receptor activity|protein homodimerization activity|regulation of protein serine/threonine phosphatase activity
LOC100804459	0.374607	-1.41655	0.0168704	Down		uncharacterized LOC100804459
LOC100804553	0.428938	-1.22116	3.08724e-05	Down	LECRK72	probable L-type lectin-domain containing receptor kinase VII.2
LOC100804768	0.136648	-2.87146	1.25096e-06	Down	At5g10770	aspartyl protease family protein At5g10770	aspartic-type endopeptidase activity|plasma membrane|proteolysis|protein catabolic process|anchored component of membrane
LOC100804843	0.147998	-2.75635	1.09745e-55	Down	ERF110	ethylene-responsive transcription factor ABR1	DNA binding|DNA-binding transcription factor activity|nucleus|ethylene-activated signaling pathway|positive regulation of transcription, DNA-templated|regulation of timing of transition from vegetative to reproductive phase
LOC100804900	0.385161	-1.37647	5.94601e-10	Down		3-ketodihydrosphingosine reductase
LOC100805056	0.220473	-2.18132	0.00132405	Down	SCL32	scarecrow-like protein 32	DNA-binding transcription factor activity|nucleus|regulation of transcription, DNA-templated|sequence-specific DNA binding
LOC100805100	0.460427	-1.11895	0.0187689	Down		uncharacterized LOC100805100
LOC100805178	0.436232	-1.19683	6.20109e-11	Down	FLA2	fasciclin-like arabinogalactan protein 2	vacuolar membrane|plasma membrane|membrane|anchored component of membrane|anchored component of plasma membrane
LOC100805268	0.323599	-1.62772	4.02816e-35	Down		uncharacterized LOC100805268
LOC100805378	0.045102	-4.47066	1.21955e-14	Down	PYL4	abscisic acid receptor PYL4	protein phosphatase inhibitor activity|nucleus|cytoplasm|plasma membrane|abscisic acid-activated signaling pathway|abscisic acid binding|signaling receptor activity|protein homodimerization activity|regulation of protein serine/threonine phosphatase activity
LOC100805405	0.437609	-1.19228	3.69195e-10	Down	PUB16	U-box domain-containing protein 16-like	ubiquitin-protein transferase activity|nucleus|cytoplasm|response to chitin
LOC100805472	0.441833	-1.17843	0.0497296	Down	KOR	endoglucanase 25	endosome|early endosome|Golgi apparatus|trans-Golgi network|plasma membrane|cellulase activity|cell plate|response to cytokinin|unidimensional cell growth|integral component of membrane|cellulose biosynthetic process|cellulose catabolic process|hyperosmotic salinity response|cortical microtubule organization|shoot system development|cell wall organization
LOC100805635	0.422412	-1.24328	0.00226299	Down	TIP2-1	aquaporin TIP2-1	protein storage vacuole|cell wall|vacuole|vacuolar membrane|Golgi apparatus|plasma membrane|water transport|plant-type cell wall|plasmodesma|chloroplast|plant-type vacuole membrane|chloroplast envelope|methylammonium transmembrane transporter activity|water channel activity|integral component of membrane|identical protein binding|central vacuole
LOC100805853	0.481748	-1.05365	3.34734e-15	Down	At5g14450	GDSL esterase/lipase At5g14450	extracellular region|plant-type cell wall|plasmodesma|lipid catabolic process|hydrolase activity, acting on ester bonds
LOC100805866	0.496002	-1.01158	0.00725656	Down		uncharacterized LOC100805866
LOC100806023	0.488572	-1.03336	0.03256	Down	At5g14050	U3 small nucleolar RNA-associated protein 18 homolog	rRNA processing|small-subunit processome|Pwp2p-containing subcomplex of 90S preribosome|Cul4-RING E3 ubiquitin ligase complex
LOC100806025	0.447454	-1.16019	1.62417e-12	Down	ABCG36	ABC transporter G family member 36	ATP binding|mitochondrion|vacuolar membrane|plasma membrane|drug transmembrane transport|chloroplast|systemic acquired resistance|response to abscisic acid|defense response to fungus, incompatible interaction|chloroplast envelope|cadmium ion transmembrane transporter activity|cadmium ion transport|membrane|integral component of membrane|negative regulation of defense response|indole glucosinolate…
LOC100806052	0.42669	-1.22874	4.08431e-05	Down		uncharacterized LOC100806052
LOC100806077	0	#NAME?	0.00321502	Down	LYK4	lysM domain receptor-like kinase 4
LOC100806206	0.256233	-1.96447	0.024305	Down	At2g05160	zinc finger CCCH domain-containing protein 18	DNA binding|RNA binding|nuclease activity|metal ion binding
LOC100806334	0.420258	-1.25065	0.0218194	Down	ILK1	integrin-linked protein kinase 1	protein kinase activity|protein serine/threonine kinase activity|protein serine/threonine/tyrosine kinase activity|ATP binding|endoplasmic reticulum|endoplasmic reticulum membrane|response to osmotic stress|cytoplasmic side of plasma membrane|innate immune response|protein autophosphorylation
LOC100806352	0.213103	-2.23038	6.91524e-08	Down	SAUR77	auxin-responsive protein SAUR78	nucleus|cytoplasm|multicellular organism development|response to auxin|ethylene-activated signaling pathway|extrinsic component of plasma membrane|positive regulation of cell growth
LOC100806409	0.465856	-1.10205	5.72106e-07	Down		uncharacterized LOC100806409	triglyceride lipase activity|lipid catabolic process|metal ion binding
LOC100806451	0.155002	-2.68964	5.35256e-05	Down	CYCU4-1	cyclin-U4-1	regulation of cyclin-dependent protein serine/threonine kinase activity|cell cycle|protein kinase binding|cell division
LOC100806455	0.477177	-1.0674	0.0178188	Down		uncharacterized LOC100806455
LOC100806476	0.430266	-1.2167	0.0440217	Down	Os02g0685600	probable protein phosphatase 2C 25	protein serine/threonine phosphatase activity|metal ion binding
LOC100806692	0.372476	-1.42478	6.3179e-07	Down	At5g14050	U3 small nucleolar RNA-associated protein 18 homolog	rRNA processing|small-subunit processome|Pwp2p-containing subcomplex of 90S preribosome|Cul4-RING E3 ubiquitin ligase complex
LOC100806780	0.46016	-1.11979	0.00970171	Down	At1g15480	pentatricopeptide repeat-containing protein At1g80270, mitochondrial
LOC100806975	0.0303183	-5.04367	0.000245868	Down	MYB14	transcription factor MYB4	DNA-binding transcription factor activity|nucleus|response to cold|response to salt stress|response to ethylene|response to auxin|response to salicylic acid|response to jasmonic acid|cell differentiation|sequence-specific DNA binding|transcription regulatory region DNA binding|positive regulation of transcription, DNA-templated|response to freezing
LOC100806990	0.48288	-1.05026	0.0075338	Down	NHL10	NDR1/HIN1-like protein 10	plasmodesma|chloroplast|leaf senescence|integral component of membrane|anchored component of plasma membrane|defense response to virus|response to other organism
LOC100807050	0.39883	-1.32615	2.91364e-07	Down	IRX7	probable glucuronoxylan glucuronosyltransferase IRX7	Golgi membrane|Golgi apparatus|protein glycosylation|plant-type secondary cell wall biogenesis|glucuronoxylan biosynthetic process|glucuronosyltransferase activity|integral component of membrane|cell wall organization
LOC100807151	0.278978	-1.84178	0.00171009	Down	EPFL9	uncharacterized LOC100807151	signaling receptor binding|cell-cell signaling|guard cell differentiation|stomatal complex development|stomatal complex patterning|protein kinase binding|receptor serine/threonine kinase binding|apoplast|regulation of stomatal complex development|positive regulation of stomatal complex development
LOC100807221	0.352846	-1.50289	4.38943e-06	Down	BG	basic 7S globulin	aspartic-type endopeptidase activity|proteolysis|protein catabolic process|identical protein binding|nutrient reservoir activity
LOC100807266	0.436431	-1.19617	0.000526349	Down	EPFL9	putative stomagen	signaling receptor binding|cell-cell signaling|guard cell differentiation|stomatal complex development|stomatal complex patterning|protein kinase binding|receptor serine/threonine kinase binding|apoplast|regulation of stomatal complex development|positive regulation of stomatal complex development
LOC100807434	0.0739249	-3.7578	0.00403551	Down		uncharacterized LOC100807434
LOC100807490	0.370604	-1.43205	0.0207065	Down	HIPP07	heavy metal-associated isoprenylated plant protein 7	plasma membrane|metal ion transport|transition metal ion binding|cellular transition metal ion homeostasis
LOC100807579	0.472689	-1.08104	0.00149926	Down		uncharacterized LOC100807579
LOC100807653	0.451108	-1.14845	5.13431e-07	Down	XTH6	probable xyloglucan endotransglucosylase/hydrolase protein 6	hydrolase activity, hydrolyzing O-glycosyl compounds|cell wall|response to water deprivation|xyloglucan metabolic process|xyloglucan:xyloglucosyl transferase activity|cell wall biogenesis|apoplast|cell wall organization
LOC100807884	0.0385727	-4.69628	3.74663e-12	Down	At4g16563	probable aspartyl protease At4g16563	aspartic-type endopeptidase activity|proteolysis|plant-type cell wall|protein catabolic process
LOC100807985	0.489593	-1.03035	1.86438e-06	Down	SSL10	protein STRICTOSIDINE SYNTHASE-LIKE 10	vacuole|endoplasmic reticulum|plasma membrane|biosynthetic process|plant-type cell wall|plasmodesma|membrane
LOC100808078	0.418096	-1.25809	4.05469e-05	Down	EXO70H1	exocyst complex component EXO70H1	exocyst|response to molecule of bacterial origin|nucleus|cytosol|exocytosis|defense response|response to bacterium|response to fungus|endomembrane system|membrane|vesicle|phagocytic vesicle|positive regulation of defense response to bacterium
LOC100808196	0.475773	-1.07166	0.000802624	Down	TRZ2	tRNase Z TRZ2, chloroplastic	tRNA processing|chloroplast|tRNA 3'-end processing|3'-tRNA processing endoribonuclease activity|metal ion binding
LOC100808281	0.385459	-1.37535	0.00446504	Down	PUB30	U-box domain-containing protein 30	ubiquitin protein ligase activity|cellular response to salt stress|negative regulation of response to salt stress
LOC100808292	0.405674	-1.30161	0.00855039	Down	GL2	homeobox-leucine zipper protein GLABRA 2	nucleus|regulation of transcription, DNA-templated|lipid binding|sequence-specific DNA binding
LOC100808550	0	#NAME?	0.0322577	Down	At4g22030	probable F-box protein At4g22030
LOC100808584	0.456109	-1.13255	8.05991e-11	Down	ARB_01444	probable endo-1,3(4)-beta-glucanase ARB_01444	extracellular region|cell wall|metabolic process|glucan endo-1,3-beta-glucanase activity, C-3 substituted reducing group|glucan endo-1,4-beta-glucanase activity, C-3 substituted reducing group
LOC100809037	0.493369	-1.01926	0.000218537	Down		leucine-rich repeat extensin-like protein 6
LOC100809088	0.0582777	-4.10091	0.0153401	Down	At4g22030	probable F-box protein At4g22030
LOC100809123	0.25482	-1.97245	1.98076e-07	Down	PUB22	E3 ubiquitin-protein ligase PUB22	ubiquitin-protein transferase activity|cytosol|defense response|response to water deprivation|response to chitin|protein ubiquitination|protein autoubiquitination
LOC100809143	0.485408	-1.04273	0.0120746	Down		50S ribosomal protein L25
LOC100809245	0.254239	-1.97574	4.10397e-27	Down	PER47	peroxidase 47	peroxidase activity|extracellular region|response to oxidative stress|plant-type cell wall|plasmodesma|heme binding|hydrogen peroxide catabolic process|metal ion binding
LOC100809248	0.248075	-2.01115	6.06626e-38	Down		uncharacterized LOC100809248
LOC100809363	0.147799	-2.75829	0.00192227	Down	BHLH162	transcription factor bHLH168	RNA polymerase II regulatory region sequence-specific DNA binding|DNA-binding transcription factor activity|regulation of transcription, DNA-templated|regulation of transcription by RNA polymerase II|transcription factor binding|protein dimerization activity|defense response to fungus|RNA polymerase II transcription factor complex
LOC100809502	0.0481711	-4.37569	0.0118173	Down	PP2B15	F-box protein PP2-B15	carbohydrate binding
LOC100809679	0.451332	-1.14774	1.27719e-15	Down	PBL10	protein kinase APK1A, chloroplastic-like
LOC100809700	0.316332	-1.66049	8.13168e-32	Down	THE1	receptor-like protein kinase THESEUS 1
LOC100809839	0.204727	-2.28823	3.00999e-12	Down	PUB22	E3 ubiquitin-protein ligase PUB22	ubiquitin-protein transferase activity|cytosol|defense response|response to water deprivation|response to chitin|protein ubiquitination|protein autoubiquitination
LOC100809917	0.263472	-1.92428	2.08147e-16	Down		uncharacterized LOC100809917
LOC100809919	0.466531	-1.09995	2.21507e-05	Down	FUT1	galactoside 2-alpha-L-fucosyltransferase	Golgi apparatus|galactoside 2-alpha-L-fucosyltransferase activity|fucosyltransferase activity|xyloglucan biosynthetic process|integral component of membrane|Golgi cisterna membrane|cell wall biogenesis|protein homodimerization activity|cell wall organization
LOC100809950	0.295198	-1.76025	0.00460711	Down	ABA3	molybdenum cofactor sulfurase	intracellular|Mo-molybdopterin cofactor biosynthetic process|response to osmotic stress|Mo-molybdopterin cofactor sulfurase activity|selenocysteine lyase activity|response to heat|response to cold|response to salt stress|abscisic acid biosynthetic process|auxin-activated signaling pathway|stomatal movement|sugar mediated signaling pathway|molybdenum incorporation into molybdenum-molybdopterin com…
LOC100810004	0.462764	-1.11165	8.77432e-05	Down	ARB_01444	probable endo-1,3(4)-beta-glucanase ARB_01444	extracellular region|cell wall|metabolic process|glucan endo-1,3-beta-glucanase activity, C-3 substituted reducing group|glucan endo-1,4-beta-glucanase activity, C-3 substituted reducing group
LOC100810127	0.421473	-1.24649	0.00177323	Down	cobA	uroporphyrinogen-III C-methyltransferase	uroporphyrin-III C-methyltransferase activity|cobalamin biosynthetic process|chloroplast|siroheme biosynthetic process|oxidation-reduction process
LOC100810192	0.293215	-1.76997	8.07973e-07	Down	TRX2	thioredoxin H2	mitochondrion|cytosol|plasma membrane|glycerol ether metabolic process|protein disulfide oxidoreductase activity|oxidoreductase activity, acting on a sulfur group of donors, disulfide as acceptor|cell redox homeostasis
LOC100810370	0.490473	-1.02776	5.9635e-13	Down	At3g05675	BTB/POZ domain-containing protein At3g05675	protein ubiquitination
LOC100810392	0.467819	-1.09598	0.012731	Down	PER52	peroxidase P7	peroxidase activity|cell wall|Golgi apparatus|cytosol|response to oxidative stress|lignin biosynthetic process|xylem development|heme binding|hydrogen peroxide catabolic process|metal ion binding|apoplast|positive regulation of syringal lignin biosynthetic process
LOC100810423	0.409194	-1.28914	0.000421667	Down		uncharacterized LOC100810423
LOC100810517	0.435797	-1.19827	3.03324e-05	Down	At2g18220	nucleolar complex protein 2 homolog	nucleoplasm|nucleolus|cytosol|Noc1p-Noc2p complex|Noc2p-Noc3p complex|ribosomal large subunit biogenesis
LOC100810579	0.380379	-1.39449	0.0013203	Down	EXO70H1	exocyst complex component EXO70H1	exocyst|response to molecule of bacterial origin|nucleus|cytosol|exocytosis|defense response|response to bacterium|response to fungus|endomembrane system|membrane|vesicle|phagocytic vesicle|positive regulation of defense response to bacterium
LOC100810608	0.49468	-1.01543	7.23045e-05	Down	LNK3	protein LNK3	circadian rhythm
LOC100810711	0.439948	-1.1846	0.0146366	Down	CTR1	uncharacterized LOC100810711	response to hypoxia|protein serine/threonine kinase activity|protein serine/threonine/tyrosine kinase activity|ATP binding|endoplasmic reticulum membrane|gibberellin biosynthetic process|response to ethylene|response to sucrose|response to fructose|ethylene-activated signaling pathway|negative regulation of ethylene-activated signaling pathway|sugar mediated signaling pathway|protein autophosphor…
LOC100810716	0.418977	-1.25506	0.000164749	Down	PAE12	pectin acetylesterase 12	extracellular region|plant-type cell wall|pectin acetylesterase activity|cell wall organization
LOC100810744	0.461616	-1.11524	0.0069235	Down		uncharacterized LOC100810744
LOC100810903	0.487571	-1.03632	0.0390187	Down	FAAH	fatty acid amide hydrolase	amidase activity|vacuole|vacuolar membrane|endoplasmic reticulum|endoplasmic reticulum membrane|Golgi apparatus|plasma membrane|integral component of membrane|defense response to bacterium|N-(long-chain-acyl)ethanolamine deacylase activity|N-acylethanolamine metabolic process|oleamide hydrolase activity|anandamide amidohydrolase activity
LOC100810910	0.231231	-2.11259	1.75346e-09	Down	EXL1	protein EXORDIUM-like 1	response to hypoxia|extracellular space|Golgi apparatus|plant-type cell wall|apoplast
LOC100811019	0.378468	-1.40176	0.0491968	Down	At1g30700	berberine bridge enzyme-like 8	extracellular region|cell wall|oxidoreductase activity|FAD binding
LOC100811032	0.323852	-1.62659	5.39705e-08	Down	LOG1	cytokinin riboside 5'-monophosphate phosphoribohydrolase LOG1	nucleus|cytosol|cytokinin biosynthetic process|hydrolase activity, hydrolyzing N-glycosyl compounds
LOC100811037	0.495084	-1.01425	0.0359993	Down	VAR3	zinc finger protein VAR3, chloroplastic	mRNA processing|chloroplast|chloroplast stroma|chloroplast organization|metal ion binding|chloroplast mRNA modification
LOC100811100	0.493975	-1.01749	0.0433857	Down	APS1	haloacid dehalogenase-like hydrolase	acid phosphatase activity
LOC100811298	0.434638	-1.20211	2.17092e-07	Down	CAF1-11	probable CCR4-associated factor 1 homolog 11	nuclear-transcribed mRNA poly(A) tail shortening|P-body|RNA binding|poly(A)-specific ribonuclease activity|nucleus|3'-5' exonuclease activity|negative regulation of translation|CCR4-NOT core complex|defense response to bacterium|exonucleolytic nuclear-transcribed mRNA catabolic process involved in deadenylation-dependent decay|metal ion binding
LOC100811447	0.342765	-1.54471	3.50667e-06	Down	TIP4-1	aquaporin TIP4-1	plant-type vacuole membrane|water channel activity|integral component of membrane|central vacuole
LOC100811449	0.126915	-2.97807	5.76718e-10	Down	EXO	protein EXORDIUM	extracellular space|cell wall|Golgi apparatus|plant-type cell wall|response to brassinosteroid|apoplast
LOC100811478	0.181045	-2.46558	0.00845658	Down	ATJ20	DnaJ domain-containing protein	nucleus|chloroplast|regulation of isopentenyl diphosphate biosynthetic process, methylerythritol 4-phosphate pathway|chaperone-mediated protein folding|regulation of 1-deoxy-D-xylulose-5-phosphate synthase activity
LOC100811533	0.205203	-2.28488	9.44174e-07	Down	PTI5	pathogenesis-related genes transcriptional activator PTI5	DNA binding|DNA-binding transcription factor activity|nucleus|defense response
LOC100811541	0.48813	-1.03466	2.30146e-09	Down		uncharacterized LOC100811541
LOC100811576	0.390467	-1.35673	0.000496295	Down		prostaglandin E synthase 2
LOC100811855	0.457794	-1.12723	1.49326e-09	Down	CBSX5	CBS domain-containing protein CBSX5-like
LOC100811856	0.433632	-1.20546	0.00602232	Down		uncharacterized LOC100811856
LOC100811915	0.0485573	-4.36417	0.00845782	Down		uncharacterized LOC100811915
LOC100811969	0.278961	-1.84186	0.0234189	Down	PUB22	E3 ubiquitin-protein ligase PUB22	ubiquitin-protein transferase activity|cytosol|defense response|response to water deprivation|response to chitin|protein ubiquitination|protein autoubiquitination
LOC100812029	0.48737	-1.03691	0.0416563	Down	CYCB2-3	cyclin-B2-3-like	regulation of cyclin-dependent protein serine/threonine kinase activity|mitotic cell cycle|cyclin-dependent protein kinase holoenzyme complex|nucleus|cytoplasm|centrosome|protein phosphorylation|regulation of mitotic nuclear division|positive regulation of cell proliferation|cyclin-dependent protein serine/threonine kinase regulator activity|protein kinase binding|positive regulation of cell cycl…
LOC100812118	0.462637	-1.11205	3.23076e-16	Down	CP12-2	calvin cycle protein CP12-1, chloroplastic	copper ion binding|response to light stimulus|chloroplast|chloroplast stroma|response to sucrose|nickel cation binding|peptide cross-linking via L-cystine|reductive pentose-phosphate cycle|enzyme binding|protein binding, bridging|protein-containing complex|cellular response to heat|protein-containing complex binding|protein-containing complex assembly|cellular response to cold|cellular response t…
LOC100812271	0.342007	-1.5479	0.00237536	Down	SAMC1	uncharacterized LOC100812271	S-adenosyl-L-methionine transmembrane transporter activity|mitochondrion|mitochondrial inner membrane|chloroplast|plastid|chloroplast organization|chloroplast envelope|S-adenosyl-L-methionine transport|integral component of membrane|chloroplast membrane
LOC100812468	0.220309	-2.1824	0.028916	Down	CYCU4-1	cyclin-U4-1	regulation of cyclin-dependent protein serine/threonine kinase activity|cell cycle|protein kinase binding|cell division
LOC100812525	0.37694	-1.40759	3.49709e-06	Down		myosin IC heavy chain
LOC100812759	0.464497	-1.10626	2.89559e-09	Down	TPRP-F1	36.4 kDa proline-rich protein-like
LOC100812799	0.414122	-1.27187	0.000121098	Down		uncharacterized LOC100812799
LOC100812865	0.372756	-1.4237	0.000200554	Down	APF2	aspartyl protease family protein 2	aspartic-type endopeptidase activity|proteolysis|plant-type cell wall|membrane|protein catabolic process|response to karrikin
LOC100813109	0.204972	-2.2865	0.00144217	Down	At5g57480	AAA-ATPase At5g57480	ATP binding|ATPase activity
LOC100813219	0.303289	-1.72124	0.000115803	Down	GAUT1	polygalacturonate 4-alpha-galacturonosyltransferase	Golgi membrane|endosome|Golgi apparatus|trans-Golgi network|homogalacturonan biosynthetic process|integral component of membrane|polygalacturonate 4-alpha-galacturonosyltransferase activity
LOC100813233	0.122938	-3.024	0.000607194	Down	Tf2-11	disease resistance RPP13-like protein 4	DNA binding|RNA binding|DNA-directed DNA polymerase activity|RNA-directed DNA polymerase activity|aspartic-type endopeptidase activity|endonuclease activity|nucleus|DNA recombination|DNA integration|metal ion binding
LOC100813429	0.475755	-1.07171	0.0480341	Down	At4g01037	protein WHAT'S THIS FACTOR 1	Group II intron splicing|RNA binding|mRNA processing|chloroplast|photosynthesis
LOC100813471	0.262688	-1.92858	2.47202e-07	Down	INR1	putative nitrate reductase 1	cytosol|nitric oxide biosynthetic process|nitrate reductase (NADH) activity|heme binding|molybdenum ion binding|nitrate assimilation|molybdopterin cofactor binding|nitrate reductase (NADPH) activity|FAD binding
LOC100813589	0.0727218	-3.78147	2.64372e-74	Down	At3g20040	hexokinase-3	cellular glucose homeostasis|glucokinase activity|ATP binding|glucose binding|mitochondrion|cytosol|glycolytic process|fructokinase activity|mannokinase activity|integral component of mitochondrial outer membrane
LOC100813607	0.308961	-1.6945	1.29107e-07	Down	NFD4	protein NUCLEAR FUSION DEFECTIVE 4	karyogamy|mitochondrion|response to salt stress|polar nucleus fusion|integral component of membrane
LOC100813871	0.410893	-1.28316	0.0119266	Down	ZAT11	zinc finger protein ZAT12	nucleic acid binding|DNA-binding transcription factor activity|nucleus|regulation of transcription, DNA-templated|response to chitin|metal ion binding|cellular response to nickel ion|regulation of root development
LOC100813899	0.454585	-1.13738	1.88965e-07	Down	XXT2	xyloglucan 6-xylosyltransferase 2	Golgi membrane|polysaccharide biosynthetic process|endosome|Golgi apparatus|trans-Golgi network|xyloglucan biosynthetic process|xyloglucan metabolic process|integral component of membrane|xyloglucan 6-xylosyltransferase activity|UDP-xylosyltransferase activity|protein homodimerization activity
LOC100813945	0.457749	-1.12737	0.00773014	Down	CRPK1	putative serine/threonine-protein kinase	response to molecule of bacterial origin|protein serine/threonine kinase activity|ATP binding|plasma membrane|response to cold|response to insect|positive regulation of protein import into nucleus, translocation|protein autophosphorylation|response to freezing
LOC100814044	0.292487	-1.77356	0.0340298	Down		uncharacterized LOC100814044
LOC100814129	0.338122	-1.56438	3.92915e-07	Down	GIS	zinc finger protein GIS	nucleic acid binding|DNA-binding transcription factor activity|nucleus|regulation of transcription, DNA-templated|multicellular organism development|response to gibberellin|gibberellic acid mediated signaling pathway|trichome differentiation|trichome branching|metal ion binding
LOC100814167	0.459694	-1.12125	0.000187603	Down	LECRK72	probable L-type lectin-domain containing receptor kinase VII.2
LOC100814223	0.164621	-2.60278	6.912e-10	Down	KO	ent-kaurene oxidase, chloroplastic	iron ion binding|endoplasmic reticulum|gibberellin biosynthetic process|chloroplast outer membrane|gibberellic acid mediated signaling pathway|ent-kaurene oxidation to kaurenoic acid|integral component of membrane|oxidoreductase activity, acting on paired donors, with incorporation or reduction of molecular oxygen, NAD(P)H as one donor, and incorporation of one atom of oxygen|heme binding
LOC100814380	0.325267	-1.6203	0.000607254	Down	RL2	protein RADIALIS-like 3	DNA binding|DNA-binding transcription factor activity|nucleus|gravitropism|embryo development ending in seed dormancy|response to red light
LOC100814471	0.495412	-1.0133	0.00235286	Down	At5g05600	jasmonic acid oxidase-like	cytosol|flavonoid biosynthetic process|metal ion binding|dioxygenase activity|response to karrikin|cellular response to toxic substance|jasmonic acid hydrolase|regulation of jasmonic acid mediated signaling pathway
LOC100814494	0.424735	-1.23536	2.97631e-08	Down	ARR9	two-component response regulator ARR9-like	phosphorelay response regulator activity|phosphorelay signal transduction system|nucleus|regulation of transcription, DNA-templated|circadian rhythm|response to cytokinin|cytokinin-activated signaling pathway
LOC100814585	0.110313	-3.18032	0.0133815	Down	LRX4	leucine-rich repeat extensin-like protein 4	structural constituent of cell wall|extracellular region|cell wall|plant-type cell wall|plasmodesma|cell wall organization
LOC100814630	0.317673	-1.65439	0.00024545	Down	MCSU3	uncharacterized LOC100814630	Mo-molybdopterin cofactor biosynthetic process|Mo-molybdopterin cofactor sulfurase activity|lyase activity|molybdenum ion binding|pyridoxal phosphate binding|molybdenum cofactor sulfurtransferase activity
LOC100814865	0.111192	-3.16888	0.00574816	Down		uncharacterized LOC100814865
LOC100815037	0.453434	-1.14104	0.00280878	Down	BGAL10	beta-galactosidase 10	beta-galactosidase activity|cell wall|vacuole|carbohydrate metabolic process|plant-type cell wall|apoplast|response to karrikin
LOC100815222	0.177943	-2.49052	0.017717	Down		uncharacterized LOC100815222
LOC100815352	0.460908	-1.11745	0.000383447	Down		uncharacterized LOC100815352
LOC100815516	0.351746	-1.50739	0.00775527	Down		cucumisin	serine-type endopeptidase activity|extracellular region
LOC100815630	0.385552	-1.375	9.84171e-06	Down	FPF1	flowering-promoting factor 1-like protein 3	positive regulation of flower development|vegetative to reproductive phase transition of meristem
LOC100815768	0.404566	-1.30555	3.44716e-08	Down	N	disease resistance protein TAO1	ATP binding|cytoplasm|signal transduction|plant-type hypersensitive response|ADP binding
LOC100815807	0.230543	-2.11689	3.9494e-05	Down		uncharacterized LOC100815807
LOC100815836	0.137627	-2.86116	0.00809203	Down	PME18	pectinesterase	extracellular region|cell wall|vacuolar membrane|cytosol|response to bacterium|negative regulation of translation|rRNA N-glycosylase activity|pectinesterase activity|killing of cells of other organism|cell wall modification|aspartyl esterase activity|pectin catabolic process|pectinesterase inhibitor activity|defense response to fungus|toxin activity
LOC100815895	0.255003	-1.97142	1.59203e-06	Down	LECRK81	L-type lectin-domain containing receptor kinase VIII.1	defense response to oomycetes|transmembrane receptor protein serine/threonine kinase activity|ATP binding|plasma membrane|defense response|integral component of membrane|carbohydrate binding|defense response to bacterium
LOC100816033	0.187381	-2.41596	4.10712e-07	Down		uncharacterized LOC100816033
LOC100816168	0.451063	-1.1486	1.56807e-05	Down		glycine-rich cell wall structural protein 1.0
LOC100816310	0.242059	-2.04657	1.73001e-35	Down	DTX19	protein DETOXIFICATION 19	drug transmembrane transport|response to toxic substance|drug transmembrane transporter activity|antiporter activity|integral component of membrane
LOC100816323	0.48111	-1.05556	1.9185e-06	Down		uncharacterized LOC100816323
LOC100816336	0.34169	-1.54924	8.37131e-05	Down	At4g04670	tRNA wybutosine-synthesizing protein 2/3/4	cytoplasm|tRNA methyltransferase activity|tRNA methylation|wybutosine biosynthetic process|tRNA 4-demethylwyosine alpha-amino-alpha-carboxypropyltransferase activity
LOC100816469	0.19381	-2.36728	0.000159841	Down	PK1	putative receptor protein kinase ZmPK1	protein serine/threonine kinase activity|ATP binding|plasma membrane|protein phosphorylation|integral component of membrane|recognition of pollen
LOC100816515	0.23877	-2.0663	1.0401e-21	Down		uncharacterized LOC100816515
LOC100816661	0.49444	-1.01613	0.0478192	Down		putative mediator of RNA polymerase II transcription subunit 26
LOC100816716	0.423573	-1.23932	5.40272e-11	Down	SMO2-2	putative methylsterol monooxygenase DDB_G0269788-like	C-4 methylsterol oxidase activity|iron ion binding|endoplasmic reticulum|endoplasmic reticulum membrane|embryo development ending in seed dormancy|chloroplast envelope|integral component of membrane|sterol biosynthetic process|4-alpha-methyl-delta7-sterol oxidation
LOC100816888	0.441992	-1.17791	1.52636e-16	Down	GLOX	aldehyde oxidase GLOX	aldehyde oxidase activity|extracellular space|cell wall|defense response to fungus|geranial:oxygen oxidoreductase activity|heptaldehyde:oxygen oxidoreductase activity
LOC100816947	0.146833	-2.76775	1.0274e-09	Down	GRXS2	monothiol glutaredoxin-S6	negative regulation of transcription by RNA polymerase II|cytoplasm|electron transfer activity|protein disulfide oxidoreductase activity|cell redox homeostasis|metal ion binding|2 iron, 2 sulfur cluster binding
LOC100816997	0.449752	-1.1528	5.39654e-16	Down	CUT1	3-ketoacyl-CoA synthase 6	endoplasmic reticulum|endoplasmic reticulum membrane|fatty acid biosynthetic process|response to cold|response to light stimulus|unidimensional cell growth|wax biosynthetic process|integral component of membrane|3-oxo-arachidoyl-CoA synthase activity|3-oxo-cerotoyl-CoA synthase activity|3-oxo-lignoceronyl-CoA synthase activity|very-long-chain 3-ketoacyl-CoA synthase activity
LOC100817025	0.346298	-1.52991	0.00090953	Down	NPF4.5	protein NRT1/ PTR FAMILY 4.5	peptide:proton symporter activity|integral component of membrane|oligopeptide transmembrane transporter activity|peptide transmembrane transporter activity
LOC100817030	0.404363	-1.30628	6.68967e-13	Down	PER31	peroxidase 31	peroxidase activity|extracellular region|cytosol|response to oxidative stress|plant-type cell wall|heme binding|hydrogen peroxide catabolic process|metal ion binding
LOC100817094	0.388804	-1.36288	0.00128196	Down	utp6	U3 small nucleolar RNA-associated protein 6 homolog	maturation of SSU-rRNA from tricistronic rRNA transcript (SSU-rRNA, 5.8S rRNA, LSU-rRNA)|nucleus|small nucleolar ribonucleoprotein complex|cytosol|snoRNA binding|small-subunit processome|cell division site|Pwp2p-containing subcomplex of 90S preribosome
LOC100817097	0.479865	-1.0593	1.21469e-17	Down	ERF1A	ethylene-responsive transcription factor 1A	DNA binding|DNA-binding transcription factor activity|nucleus|defense response|ethylene-activated signaling pathway|phloem or xylem histogenesis|response to chitin|cell division
LOC100817150	0.485346	-1.04292	0.00994072	Down	At1g54730	sugar transporter ERD6-like 5	carbohydrate:proton symporter activity|glucose transmembrane transporter activity|integral component of plasma membrane|hexose transmembrane transport
LOC100817199	0.402158	-1.31417	1.9148e-24	Down	CIP7	COP1-interacting protein 7	nucleus|plasma membrane|response to light stimulus|anthocyanin-containing compound biosynthetic process|chlorophyll biosynthetic process|positive regulation of transcription, DNA-templated
LOC100817342	0.476343	-1.06993	0.00443246	Down	WOX8	WUSCHEL-related homeobox 13	DNA binding|nucleus|multicellular organism development
LOC100817451	0.332076	-1.59042	2.84324e-07	Down		uncharacterized LOC100817451
LOC100817457	0.486541	-1.03937	0.00074384	Down	HMGCL	hydroxymethylglutaryl-CoA lyase, mitochondrial	hydroxymethylglutaryl-CoA lyase activity|mitochondrion|mitochondrial matrix|leucine catabolic process|lipid metabolic process|metal ion binding|ketone body biosynthetic process
LOC100817544	0.367451	-1.44438	0.000264264	Down		uncharacterized LOC100817544
LOC100817546	0.109442	-3.19176	0.01851	Down	ABR1	ethylene-responsive transcription factor ABR1	DNA binding|DNA-binding transcription factor activity|nucleus|response to osmotic stress|response to abscisic acid|abscisic acid-activated signaling pathway|response to glucose|negative regulation of abscisic acid-activated signaling pathway|ethylene-activated signaling pathway|defense response to fungus|response to salt
LOC100817557	0.464237	-1.10707	1.94055e-05	Down	PAE10	pectin acetylesterase 10	extracellular region|plant-type cell wall|pectin acetylesterase activity|cell wall organization
LOC100817701	0.452161	-1.14509	0.0305656	Down	ALDH3F1	aldehyde dehydrogenase family 3 member F1	3-chloroallyl aldehyde dehydrogenase activity|aldehyde dehydrogenase (NAD) activity|endoplasmic reticulum|cellular aldehyde metabolic process|membrane|glyceraldehyde-3-phosphate dehydrogenase (NAD+) (non-phosphorylating) activity
LOC100817754	0.434459	-1.20271	6.85054e-05	Down	TIP2-1	aquaporin TIP2-1-like	protein storage vacuole|cell wall|vacuole|vacuolar membrane|Golgi apparatus|plasma membrane|water transport|plant-type cell wall|plasmodesma|chloroplast|plant-type vacuole membrane|chloroplast envelope|methylammonium transmembrane transporter activity|water channel activity|integral component of membrane|identical protein binding|central vacuole
LOC100817891	0.281217	-1.83025	3.25045e-07	Down		uncharacterized LOC100817891
LOC100817934	0.364029	-1.45787	1.21724e-06	Down	At5g45910	GDSL esterase/lipase At5g45910	extracellular region|lipid catabolic process|hydrolase activity, acting on ester bonds
LOC100817952	0.366856	-1.44672	5.80088e-05	Down	SPCC24B10.10c	spastin	ATP binding|mitochondrion|mitochondrial outer membrane|ATPase activity|protein import into mitochondrial intermembrane space
LOC100817960	0.409767	-1.28712	0.010356	Down	FLS2	LRR receptor-like serine/threonine-protein kinase FLS2
LOC100818055	0.146579	-2.77025	0.00107831	Down		uncharacterized LOC100818055
LOC100818126	0.13659	-2.87207	0.0024597	Down	WNK11	probable serine/threonine-protein kinase WNK11	protein serine/threonine kinase activity|ATP binding|cytoplasm|protein phosphorylation|intracellular signal transduction
LOC100818399	0.476088	-1.0707	0.0158575	Down	EMB2217	pentatricopeptide repeat-containing protein At1g79490, mitochondrial
LOC100818415	0.233733	-2.09707	3.44174e-11	Down	2020-10-04	organic cation/carnitine transporter 4	ATP binding|ion transport|chloroplast thylakoid membrane|plant-type vacuole membrane|integral component of membrane|transmembrane transporter activity|cellular response to water deprivation
LOC100818619	0.233836	-2.09643	0.0137102	Down	GLR2.7	glutamate receptor 2.7	ionotropic glutamate receptor activity|calcium channel activity|vacuole|plasma membrane|calcium ion transport|glutamate receptor activity|integral component of membrane|calcium-mediated signaling|cellular response to amino acid stimulus
LOC100818657	0.490558	-1.0275	7.23881e-05	Down	At1g80180	MAPK kinase substrate protein At1g80180	plasma membrane|stomatal complex patterning
LOC100818724	0.390356	-1.35714	0.0474622	Down	D7OMT	isoflavone-7-O-methyltransferase 9	isoflavonoid biosynthetic process|isoflavone 7-O-methyltransferase activity|protein dimerization activity
LOC100818733	0.483864	-1.04733	1.57183e-07	Down	AMP1	probable glutamate carboxypeptidase AMP1	carboxypeptidase activity|metallocarboxypeptidase activity|endoplasmic reticulum membrane|proteolysis|photomorphogenesis|embryo development ending in seed dormancy|flower development|regulation of floral meristem growth|regulation of inflorescence meristem growth|regulation of root meristem growth|leaf vascular tissue pattern formation|integral component of membrane|metal ion binding|root develop…
LOC100818766	0.345726	-1.5323	1.12422e-18	Down	CYP714A1	cytochrome P450 714A1-like	monooxygenase activity|iron ion binding|endoplasmic reticulum membrane|integral component of membrane|oxidoreductase activity, acting on paired donors, with incorporation or reduction of molecular oxygen|heme binding
LOC100818812	0.383137	-1.38407	2.80877e-08	Down	At5g03795	probable glycosyltransferase At5g03795	Golgi membrane|protein glycosylation|integral component of membrane|transferase activity, transferring glycosyl groups|cell wall organization
LOC100819216	0.201967	-2.30781	4.36808e-17	Down	PYL1	abscisic acid receptor PYL1	protein phosphatase inhibitor activity|nucleus|cytoplasm|plasma membrane|abscisic acid-activated signaling pathway|abscisic acid binding|signaling receptor activity|identical protein binding|protein homodimerization activity|regulation of protein serine/threonine phosphatase activity
LOC100819308	0.417803	-1.2591	9.65001e-06	Down	PK1	putative receptor protein kinase ZmPK1	protein serine/threonine kinase activity|ATP binding|plasma membrane|protein phosphorylation|integral component of membrane|recognition of pollen
LOC100819319	0.268402	-1.89753	7.60996e-13	Down	BHLH128	transcription factor bHLH128	DNA-binding transcription activator activity, RNA polymerase II-specific|DNA-binding transcription factor activity|nucleus|cytosol|regulation of transcription, DNA-templated|regulation of stomatal movement|transcription regulatory region DNA binding|protein dimerization activity
LOC100819388	0.34162	-1.54953	0.000286706	Down	FLN1	fructokinase-like 1, chloroplastic	nucleus|cytoplasm|fructokinase activity|nucleoid|chloroplast|chloroplast organization|carbohydrate kinase activity|chloroplast nucleoid|plastid transcription|protein self-association
LOC100819393	0.390099	-1.35809	0.00479771	Down	At1g33340	putative clathrin assembly protein At1g33340	1-phosphatidylinositol binding|Golgi apparatus|clathrin-coated pit|endocytosis|clathrin-coated vesicle|clathrin binding|clathrin coat assembly
LOC100819408	0.338472	-1.56289	7.54147e-09	Down		tubulin beta chain	GTPase activity|structural constituent of cytoskeleton|GTP binding|cytoplasm|microtubule|microtubule-based process
LOC100819452	0.470194	-1.08867	0.00404221	Down	AATL1	amino acid transporter protein	amino acid transmembrane transport|plasma membrane|amino acid transmembrane transporter activity|integral component of membrane
LOC100819484	0.412382	-1.27795	1.02059e-06	Down	AZF1	zinc finger protein ZAT10	DNA binding|DNA-binding transcription factor activity|nucleus|response to cold|abscisic acid-activated signaling pathway|response to chitin|hyperosmotic salinity response|sequence-specific DNA binding|negative regulation of transcription, DNA-templated|metal ion binding
LOC100819491	0.272564	-1.87533	1.5924e-05	Down	AKT1	potassium channel AKT1	inward rectifier potassium channel activity|plasma membrane|potassium ion transport|response to water deprivation|response to salt stress|potassium ion import|integral component of membrane|regulation of ion transmembrane transport|identical protein binding|root hair elongation|regulation of stomatal closure
LOC100819504	0.171211	-2.54615	0.0215232	Down	FLA21	fasciclin-like arabinogalactan protein 21	extracellular region
LOC100819529	0.496235	-1.0109	1.92566e-10	Down	SBT1.5	subtilisin-like protease SBT1.5	serine-type endopeptidase activity|extracellular region
LOC100819569	0.193596	-2.36888	6.58215e-29	Down	At5g01610	uncharacterized protein At5g01610
LOC100819670	0.233066	-2.10119	0.000752584	Down		uncharacterized LOC100819670
LOC100819758	0.294243	-1.76492	0.00214402	Down	Bp10	L-ascorbate oxidase homolog	copper ion binding|extracellular region|oxidoreductase activity
LOC100819778	0.445844	-1.16539	0.0037351	Down	HSP90-5	heat shock protein 90-5, chloroplastic	ATP binding|mitochondrion|vacuolar membrane|protein folding|response to heat|response to water deprivation|chloroplast|plastid|chloroplast stroma|response to salt stress|de-etiolation|chloroplast envelope|response to chlorate|protein homodimerization activity|protein import into chloroplast stroma|unfolded protein binding
LOC100819809	0.294623	-1.76306	0.00120729	Down	ChlADR1	NADPH-dependent aldehyde reductase 1, chloroplastic	alcohol dehydrogenase (NADP+) activity|chloroplast|oxidation-reduction process
LOC100819818	0.352854	-1.50286	1.95082e-08	Down	CRCK1	calmodulin-binding receptor-like cytoplasmic kinase 2
LOC100820065	0.352151	-1.50574	0.0464728	Down	At5g25310	probable glycosyltransferase At5g25310	Golgi membrane|protein glycosylation|integral component of membrane|transferase activity, transferring glycosyl groups|cell wall organization
LOC100820126	0.202866	-2.3014	0.0340297	Down	GPT2	glucose-6-phosphate/phosphate translocator 2, chloroplastic	inorganic phosphate transmembrane transporter activity|vacuolar membrane|response to nematode|photosynthetic acclimation|response to sucrose|response to glucose|regulation of photosynthesis|phosphoglycerate transmembrane transporter activity|glucose-6-phosphate transmembrane transporter activity|phosphoglycerate transmembrane transport|phosphoenolpyruvate transport|glucose-6-phosphate transport|p…
LOC100820140	0.188958	-2.40386	1.16626e-14	Down	5MMP	metalloendoproteinase 5-MMP	metalloendopeptidase activity|plasma membrane|zinc ion binding|extracellular matrix|anchored component of membrane
LOC100820178	0.404498	-1.3058	1.46174e-06	Down	At1g30570	probable receptor-like protein kinase At1g30570
LOC100820256	0	#NAME?	0.00827165	Down	ACO1	1-aminocyclopropane-1-carboxylate oxidase	ethylene biosynthetic process|1-aminocyclopropane-1-carboxylate oxidase activity|fruit ripening|L-ascorbic acid binding|metal ion binding
LOC100820263	0.479707	-1.05977	1.11813e-09	Down	FAH1	dihydroceramide fatty acyl 2-hydroxylase FAH1	very long-chain fatty acid metabolic process|iron ion binding|endoplasmic reticulum|endoplasmic reticulum membrane|fatty acid metabolic process|fatty acid biosynthetic process|integral component of membrane|fatty acid alpha-hydroxylase activity
LOC100820428	0.479647	-1.05995	0.00517306	Down	utp6	U3 small nucleolar RNA-associated protein 6 homolog	maturation of SSU-rRNA from tricistronic rRNA transcript (SSU-rRNA, 5.8S rRNA, LSU-rRNA)|nucleus|small nucleolar ribonucleoprotein complex|cytosol|snoRNA binding|small-subunit processome|cell division site|Pwp2p-containing subcomplex of 90S preribosome
LOC100820441	0.069989	-3.83673	0.00181092	Down	At5g18840	sugar transporter ERD6-like 16	carbohydrate:proton symporter activity|glucose transmembrane transporter activity|integral component of plasma membrane|hexose transmembrane transport
LOC100820510	0.230425	-2.11763	4.17918e-11	Down	GRXS6	monothiol glutaredoxin-S6	negative regulation of transcription by RNA polymerase II|cytoplasm|electron transfer activity|protein disulfide oxidoreductase activity|cell redox homeostasis|metal ion binding|2 iron, 2 sulfur cluster binding
LOC100820546	0.387612	-1.36731	0.000440259	Down	CPN60-2	chaperonin CPN60-2, mitochondrial	ATP binding|mitochondrion|protein refolding
LOC100820563	0.457119	-1.12936	0.00361439	Down	At1g11050	probable receptor-like protein kinase At1g11050
LOC102659707	0.47547	-1.07257	0.0403073	Down		uncharacterized LOC102659707
LOC102659913	0.45358	-1.14057	0.000980662	Down	brc1	uncharacterized LOC102659913	chromosome, centromeric region|nucleus|nuclear telomeric heterochromatin|nucleolus|postreplication repair|site of double-strand break|nuclear rDNA heterochromatin
LOC102659929	0.137721	-2.86018	9.15598e-05	Down	GATA22	putative GATA transcription factor 22	DNA-binding transcription factor activity|nucleus|circadian rhythm|zinc ion binding|response to light stimulus|chloroplast organization|response to auxin|response to cytokinin|cytokinin-activated signaling pathway|response to gibberellin|gibberellic acid mediated signaling pathway|negative regulation of flower development|negative regulation of gibberellic acid mediated signaling pathway|regulati…
LOC102659942	0.477458	-1.06655	0.002023	Down	EDR4	uncharacterized LOC102659942	endosome|plasma membrane|endocytosis|defense response|response to fungus|salicylic acid mediated signaling pathway|regulation of endocytosis|regulation of defense response to fungus
LOC102659957	0.239625	-2.06115	8.37841e-26	Down		uncharacterized LOC102659957
LOC102660305	0.160046	-2.64344	0.00117231	Down	RIC1	CRIB domain-containing protein RIC10	cell morphogenesis|multicellular organism development|pollen tube growth|cortical microtubule, transverse to long axis|cellulose microfibril organization|apical plasma membrane|cytoplasmic microtubule organization|regulation of growth
LOC102660963	0.157794	-2.66389	0.00276217	Down	FAF2	protein FANTASTIC FOUR 1	regulation of meristem growth
LOC102661022	0.1401	-2.83547	3.60202e-25	Down	SIB2	sigma factor binding protein 1, chloroplastic	nucleus|chloroplast|positive regulation of DNA-binding transcription factor activity
LOC102661404	0.0368355	-4.76276	0.00764126	Down	XTH23	probable xyloglucan endotransglucosylase/hydrolase protein 23-like	hydrolase activity, hydrolyzing O-glycosyl compounds|cell wall|Golgi apparatus|xyloglucan metabolic process|xyloglucan:xyloglucosyl transferase activity|cell wall biogenesis|apoplast|cell wall organization
LOC102661681	0.193729	-2.36789	7.07588e-07	Down		uncharacterized LOC102661681
LOC102662018	0.418226	-1.25765	0.0434104	Down	ZAT9	dr1-associated corepressor homolog	DNA-binding transcription factor activity|nucleus|regulation of transcription, DNA-templated|transcription regulatory region DNA binding|metal ion binding
LOC102662066	0.101398	-3.30189	0.00327599	Down		glycine-rich cell wall structural protein 1-like
LOC102662096	0.365479	-1.45214	0.0153934	Down		uncharacterized LOC102662096
LOC102662131	0.198621	-2.33191	0.00403383	Down	EIX2	receptor-like protein EIX2	plasma membrane|integral component of membrane|defense response to fungus
LOC102662439	0.255066	-1.97106	0.000189141	Down		glycine-rich cell wall structural protein 1-like
LOC102662543	0.345745	-1.53222	0.00681082	Down		uncharacterized LOC102662543
LOC102662858	0.338534	-1.56263	0.0108331	Down	SINE1	protein SINE1	spliceosomal snRNP assembly|actin binding|nucleus|nuclear envelope|cytoplasm|integral component of membrane|nuclear membrane|SMN complex
LOC102663230	0.230165	-2.11926	6.05087e-19	Down	HSP15.4	15.4 kDa class V heat shock protein-like	response to reactive oxygen species|cytoplasm|protein folding|response to heat|response to salt stress|response to hydrogen peroxide|protein self-association|unfolded protein binding|protein complex oligomerization
LOC102663255	0.0595544	-4.06965	0.0190993	Down	WRKY29	probable WRKY transcription factor 29	DNA-binding transcription factor activity|nucleus|defense response|response to chitin|sequence-specific DNA binding|transcription regulatory region DNA binding
LOC102663522	0.432675	-1.20865	6.70048e-16	Down	ULP2B	putative disease resistance protein At4g10780	protein desumoylation|SUMO-specific endopeptidase activity
LOC102663646	0.463933	-1.10801	2.74481e-05	Down	At3g49900	BTB/POZ domain-containing protein At3g49900	protein ubiquitination
LOC102663839	0.087788	-3.50983	2.52656e-06	Down	FLS2	LRR receptor-like serine/threonine-protein kinase FLS2
LOC102665048	0.191946	-2.38123	0.00588562	Down		uncharacterized LOC102665048
LOC102665505	0.443279	-1.17371	0.0202333	Down		serine/arginine repetitive matrix protein 2
LOC102665676	0.214304	-2.22227	0.00717813	Down		uncharacterized LOC102665676
LOC102667147	0.321953	-1.63508	0.0126332	Down		VQ motif-containing protein 1
LOC102667237	0.491215	-1.02557	0.0316465	Down	At4g34220	receptor protein kinase-like protein At4g34220
LOC102667446	0.31282	-1.6766	0.00536237	Down		uncharacterized LOC102667446
LOC102667540	0.453029	-1.14232	0.00385235	Down	AT1	probable long-chain-alcohol O-fatty-acyltransferase 1	lipid metabolic process|integral component of membrane|long-chain-alcohol O-fatty-acyltransferase activity|arachidoyl-CoA:1-dodecanol O-acyltransferase activity|wax ester synthase activity
LOC102668485	0.333387	-1.58473	0.0487906	Down		uncharacterized LOC102668485
LOC102669362	0.257205	-1.95901	0.00525237	Down		uncharacterized LOC102669362
LOC102669961	0.224885	-2.15274	3.8198e-06	Down		glycine-rich cell wall structural protein 1.0
LOC102670020	0.406997	-1.29691	0.000205146	Down	MIK2	probable leucine-rich repeat receptor-like protein kinase At1g35710
LOC102670230	0.404901	-1.30436	0.000506695	Down		glycine-rich cell wall structural protein 1.8
LOC102670379	0.481922	-1.05313	0.00474418	Down	ACD6	protein ACCELERATED CELL DEATH 6	integral component of plasma membrane|cell death|response to light stimulus|response to virus|response to bacterium|response to salicylic acid|defense response to bacterium, incompatible interaction|membrane|protein ubiquitination|integral component of endoplasmic reticulum membrane|response to freezing|cellular response to salicylic acid stimulus|regulation of defense response to fungus|positive…
LOC102670457	0.292852	-1.77176	0.0343629	Down	LIMYB	L10-interacting MYB domain-containing protein-like	nucleus
LOC106795462	0.481708	-1.05377	1.64722e-15	Down		beta-galactosidase	beta-galactosidase activity|cell wall|vacuole|carbohydrate metabolic process|carbohydrate binding
LOC106796002	0.492889	-1.02067	1.21269e-13	Down	PME61	probable pectinesterase/pectinesterase inhibitor 61	cell wall|integral component of membrane|pectinesterase activity|cell wall modification|aspartyl esterase activity|pectin catabolic process|pectinesterase inhibitor activity
LOC106796542	0.163539	-2.61229	3.61211e-05	Down	EIX2	receptor-like protein EIX1	plasma membrane|integral component of membrane|defense response to fungus
LOC106797603	0	#NAME?	0.0326224	Down	RPPL1	putative disease resistance protein RGA1
LOC106798342	0.39777	-1.32999	0.00124545	Down		uncharacterized LOC106798342
LOC106798964	0.384969	-1.37718	7.31149e-23	Down	At4g27290	G-type lectin S-receptor-like serine/threonine-protein kinase At4g27290
LOC106799218	0.314326	-1.66967	8.32438e-37	Down	LRX4	leucine-rich repeat extensin-like protein 4	structural constituent of cell wall|extracellular region|cell wall|plant-type cell wall|plasmodesma|cell wall organization
LOC111162618	0.392642	-1.34872	0.000205533	Down		uncharacterized LOC111162618
LOC112999823	0.311172	-1.68422	1.91526e-41	Down		arabinogalactan protein 14-like
LOC113002402	0.281972	-1.82638	1.59763e-11	Down		uncharacterized LOC113002402
LOC547729	0.466226	-1.1009	3.09603e-07	Down	bglC	beta-glucosidase BoGH3B	extracellular region|beta-glucosidase activity|cellulose catabolic process|scopolin beta-glucosidase activity
LOC547802	0.127472	-2.97174	2.71027e-16	Down		xyloglucan endotransglucosylase/hydrolase 2	hydrolase activity, hydrolyzing O-glycosyl compounds|cell wall|xyloglucan metabolic process|xyloglucan:xyloglucosyl transferase activity|cell wall biogenesis|apoplast
LOC547822	0.0288521	-5.11518	3.65696e-58	Down		glucan endo-1,3-beta-glucosidase	cell wall|vacuole|carbohydrate metabolic process|defense response|glucan endo-1,3-beta-D-glucosidase activity|anchored component of plasma membrane
MYB124	0.299823	-1.73782	6.14295e-16	Down	MYB44	MYB transcription factor MYB124	DNA-binding transcription factor activity|nucleus|regulation of transcription, DNA-templated|response to water deprivation|response to salt stress|response to ethylene|response to auxin|response to abscisic acid|abscisic acid-activated signaling pathway|response to gibberellin|response to salicylic acid|response to jasmonic acid|response to chitin|positive regulation of auxin mediated signaling p…
MYB70	0.430388	-1.21629	4.06606e-08	Down	MYB73	MYB transcription factor MYB70	DNA-binding transcription factor activity|nucleus|regulation of transcription, DNA-templated|response to ethylene|response to abscisic acid|response to salicylic acid|response to jasmonic acid|response to chitin|positive regulation of auxin mediated signaling pathway|glucosinolate metabolic process|sequence-specific DNA binding|transcription regulatory region DNA binding|response to cadmium ion|n…
N2	0.321472	-1.63724	0.00158437	Down		cysteine proteinase inhibitor	cysteine-type endopeptidase inhibitor activity
OAS-TL6	0.423723	-1.23881	0.0265907	Down		cysteine synthase	cysteine synthase activity|cytoplasm|cysteine biosynthetic process from serine|beta-pyrazolylalanine synthase activity|pyrazolylalanine synthase activity|L-mimosine synthase activity
OLPb	0.329842	-1.60015	3.95365e-07	Down	OSM34	PR-5b protein	response to salt stress|defense response to bacterium, incompatible interaction|defense response to fungus, incompatible interaction
PDH	0.489085	-1.03184	0.00190957	Down	POX2	proline dehydrogenase	proline dehydrogenase activity|mitochondrion|proline catabolic process|response to osmotic stress|response to water deprivation|proline catabolic process to glutamate|FAD binding
PGIP	0.348855	-1.5193	7.91732e-07	Down	PGIP1	polygalacturonase inhibitor protein	extracellular region|cell wall|defense response|membrane
PGIP4	0.448159	-1.15792	0.000100893	Down	PGIP1	polygalacturonase inhibitor protein	extracellular region|cell wall|defense response|membrane
PRP	0.368337	-1.4409	1.00949e-05	Down		alpha-amylase inhibitor/lipid transfer/seed storage family protein	integral component of membrane
RIN4a	0.466332	-1.10057	3.22826e-13	Down	RIN4	RIN4a protein	response to molecule of bacterial origin|plasma membrane|protein phosphorylation|plant-type hypersensitive response|defense response to bacterium, incompatible interaction|defense response signaling pathway, resistance gene-independent|endomembrane system|membrane|extrinsic component of plasma membrane|negative regulation of plant-type hypersensitive response
SAM22	0.021204	-5.55952	0.00688205	Down	PR-10	stress-induced protein SAM22	protein phosphatase inhibitor activity|nucleus|cytoplasm|defense response|response to biotic stimulus|abscisic acid-activated signaling pathway|abscisic acid binding|signaling receptor activity|regulation of protein serine/threonine phosphatase activity
SCOF-1	0.439318	-1.18666	0.000399261	Down	ZAT10	scof-1 protein	DNA-binding transcription factor activity|nucleus|response to oxidative stress|response to cold|response to water deprivation|response to wounding|response to high light intensity|response to salt stress|response to abscisic acid|photoprotection|response to chitin|photosynthesis|multicellular organism growth|sequence-specific DNA binding|negative regulation of transcription, DNA-templated|metal i…
SLD1.3	0.440799	-1.18181	0.0041531	Down	SLD2	delta(8)-fatty-acid desaturase 2-like	endoplasmic reticulum|endoplasmic reticulum membrane|integral component of membrane|sphingolipid biosynthetic process|metal ion binding|sphingolipid delta-8 desaturase activity|cellular response to cold
SLD1.6	0.368972	-1.43842	0.00517122	Down	SLD2	sphingolipid delta-8 desaturase	endoplasmic reticulum|endoplasmic reticulum membrane|integral component of membrane|sphingolipid biosynthetic process|metal ion binding|sphingolipid delta-8 desaturase activity|cellular response to cold
SLTI114	0.434125	-1.20382	0.00345371	Down	5MMP	matrix metalloproteinase	metalloendopeptidase activity|plasma membrane|zinc ion binding|extracellular matrix|anchored component of membrane
STF-3	0.470401	-1.08804	0.0308304	Down	ZAT6	zinc finger protein ZAT10-like	RNA polymerase II proximal promoter sequence-specific DNA binding|DNA-binding transcription factor activity|nucleus|response to chitin|transcription regulatory region DNA binding|metal ion binding|phosphate ion homeostasis|regulation of root development
STP	0.477649	-1.06598	0.00110156	Down	PLT5	sorbitol-like transporter	carbohydrate:proton symporter activity|galactose transmembrane transporter activity|glucose transmembrane transporter activity|myo-inositol transmembrane transporter activity|plasma membrane|integral component of plasma membrane|hexose transmembrane transport|lateral root formation|monosaccharide transmembrane transporter activity|D-xylose transmembrane transporter activity|glycerol transmembrane…
TUBB1	0.290339	-1.78419	8.99886e-56	Down	TUBB1	tubulin beta-1	microtubule cytoskeleton organization|mitotic cell cycle|GTPase activity|structural constituent of cytoskeleton|GTP binding|cytoplasm|microtubule|microtubule-based process
