# Supplementary material for: Transcriptome analysis and functional identification of GmMYB46 in soybean seedlings under salt stress
Source: PeerJ. 2021 Nov 11;9:e12492. doi: 10.7717/peerj.12492 (PMC8590805; doi:10.7717/peerj.12492)
Supplement: Supplemental Information 4 [file peerj-09-12492-s004.xlsx]

## Sheet: Sheet1
Table S3 List of differentially expressed genes in soybean under salt stress (425, p < 0.01; |Log2 fold change| > 1.5)
Gene_ID	FoldChange	|Log2 fold change| > 1.5	p-value (p < 0.01)	up_down	Gene_Symbol	Description	GO_term
CYP81E11	2.98919	1.57976	0.00150155	Up	CYP81E7	isoflavone 2'-hydroxylase-like	monooxygenase activity|iron ion binding|endoplasmic reticulum membrane|integral component of membrane|oxidoreductase activity, acting on paired donors, with incorporation or reduction of molecular oxygen|heme binding
DD2/63	5.81819	2.54057	5.76503e-53	Up	EXPA8	expansin
DEHYDRIN	25.6618	4.68155	3.23682e-05	Up		dehydrin-like protein
EXPB8	3.43422	1.77998	0.00898317	Up	EXPB3	expansin-B3-like
GMBZIP1	3.00093	1.58541	3.05702e-29	Up	ABF4	BZIP transcription factor bZIP1	DNA binding|DNA-binding transcription factor activity|nucleus|abscisic acid-activated signaling pathway
GMHSF-08	4.68169	2.22703	5.45425e-05	Up	HSF30	heat stress transcription factor Hsf-08	DNA-binding transcription factor activity|nucleus|sequence-specific DNA binding
GMNF-YA02	3.3788	1.75651	9.62214e-26	Up	NFYA9	nuclear transcription factor Y subunit A-2	DNA binding|DNA-binding transcription factor activity|pollen development|embryo development ending in seed dormancy|somatic embryogenesis|CCAAT-binding factor complex|negative regulation of transcription, DNA-templated|seed development|microgametogenesis
GMPAL1.3	3.11836	1.64079	0.00440226	Up	PAL1	phenylalanine ammonia-lyase 1	cytoplasm|L-phenylalanine catabolic process|cinnamic acid biosynthetic process|phenylalanine ammonia-lyase activity
LOC100101868	4.16236	2.0574	2.28509e-15	Up	At4g24780	probable pectate lyase 18	response to nematode|membrane|pectate lyase activity|pectin catabolic process|metal ion binding
LOC100137082	4.03704	2.0133	5.96073e-76	Up	CCR1	dihydroflavonol reductase	cytosol|circadian rhythm|response to cold|lignin biosynthetic process|oxidoreductase activity|oxidoreductase activity, acting on the CH-OH group of donors, NAD or NADP as acceptor|cinnamoyl-CoA reductase activity|coenzyme binding
LOC100305699	4.29387	2.10228	0.0059617	Up	LLG1	uncharacterized LOC100305699	plasma membrane|anchored component of membrane|positive regulation of growth|pollen tube
LOC100305700	4.21501	2.07554	0.000387144	Up	SAUR50	uncharacterized LOC100305700	auxin-activated signaling pathway|regulation of growth
LOC100306114	4.90796	2.29512	2.81851e-05	Up		uncharacterized LOC100306114
LOC100306665	6.92902	2.79265	0.00286276	Up	AHP1	uncharacterized LOC100306665	phosphorelay signal transduction system|nucleus|cytoplasm|cytosol|cytokinin-activated signaling pathway|histidine phosphotransfer kinase activity|protein histidine kinase binding
LOC100500399	7.00961	2.80934	0.000129934	Up		uncharacterized LOC100500399
LOC100500430	3.50608	1.80986	0.00534302	Up		uncharacterized LOC100500430
LOC100500483	3.00134	1.58561	3.72471e-07	Up		putative ARG7 auxin responsive family protein	auxin-activated signaling pathway
LOC100526854	4.77132	2.25439	2.19238e-06	Up		CASP-like protein 4	plasma membrane|integral component of membrane|4 iron, 4 sulfur cluster binding
LOC100527069	3.24674	1.69899	1.59535e-08	Up	XERICO	RING/U-box superfamily protein	response to osmotic stress|response to salt stress|abscisic acid metabolic process|abscisic acid biosynthetic process|response to gibberellin|response to chitin|integral component of membrane|protein ubiquitination|transferase activity|metal ion binding
LOC100527674	5.27122	2.39814	2.42884e-05	Up	At5g65660	uncharacterized LOC100527674	plasma membrane|integral component of membrane
LOC100775217	4.50006	2.16994	1.18907e-07	Up	At1g63170	E3 ubiquitin-protein ligase At4g11680	vacuolar membrane|integral component of membrane|protein ubiquitination|transferase activity|metal ion binding
LOC100775235	3.27927	1.71338	2.7393e-11	Up	LTI6A	hydrophobic protein RCI2B	plasma membrane|response to cold|response to water deprivation|response to salt stress|response to abscisic acid|integral component of membrane
LOC100776356	5.53119	2.46759	2.60275e-20	Up	PP2CA	protein phosphatase 2C 37	phosphoprotein phosphatase activity|protein serine/threonine phosphatase activity|nucleus|cytosol|response to cold|response to water deprivation|response to abscisic acid|abscisic acid-activated signaling pathway|negative regulation of abscisic acid-activated signaling pathway|regulation of stomatal movement|negative regulation of anion channel activity|phosphatase activity|kinase binding|protein…
LOC100776452	9.83844	3.29843	8.16958e-05	Up	AFP2	ninja-family protein AFP3	nucleus|signal transduction|response to water deprivation|response to abscisic acid|negative regulation of transcription, DNA-templated
LOC100777664	6.49862	2.70013	0.000635133	Up		uncharacterized LOC100777664
LOC100778060	4.44897	2.15347	7.62267e-16	Up	HSF30	heat stress transcription factor A-2	DNA-binding transcription factor activity|nucleus|sequence-specific DNA binding
LOC100779316	4.08983	2.03204	3.68091e-31	Up	CIPK10	CBL-interacting serine/threonine-protein kinase 10	protein serine/threonine kinase activity|ATP binding|signal transduction
LOC100779940	4.14616	2.05178	6.08207e-11	Up	At5g63180	probable pectate lyase 22-like	pectate lyase activity|pectin catabolic process|metal ion binding
LOC100780638	3.58022	1.84005	2.50868e-12	Up	spg1	septum-promoting GTP-binding protein 1	GTPase activity|GTP binding|spindle pole body|intracellular protein transport|positive regulation of division septum assembly|septation initiation signaling|Rab protein signal transduction|cellular protein localization|mitotic spindle pole body
LOC100780806	3.41644	1.7725	0.00312244	Up	TR	tropinone reductase	tropine dehydrogenase activity|tropinone reductase activity
LOC100781321	2.8899	1.53102	0.00922752	Up	NAC090	NAC domain-containing protein 90	DNA binding|DNA-binding transcription factor activity|nucleus
LOC100781880	3.39311	1.76261	2.56368e-08	Up		extensin
LOC100782049	4.86789	2.2833	2.73979e-07	Up		uncharacterized LOC100782049
LOC100782388	6.27591	2.64983	0.00422966	Up	At1g67750	probable pectate lyase 5	pectate lyase activity|pectin catabolic process|metal ion binding
LOC100783671	3.40996	1.76975	2.16089e-05	Up	MAKR2	probable membrane-associated kinase regulator 2	plasma membrane
LOC100783854	2.9546	1.56296	7.15317e-06	Up	At5g65660	uncharacterized protein At5g65660	plasma membrane|integral component of membrane
LOC100784233	2.9107	1.54137	6.53819e-10	Up		auxin-induced protein 6B-like	auxin-activated signaling pathway
LOC100784808	5.02381	2.32878	0.00700759	Up		uncharacterized LOC100784808
LOC100785198	4.15637	2.05532	1.39833e-22	Up		uncharacterized LOC100785198
LOC100785249	5.816	2.54003	0.00488517	Up	PUX9	uncharacterized LOC100785249
LOC100785783	4.40355	2.13867	2.89569e-07	Up	PIP2-7	aquaporin PIP2-7	vacuole|plasma membrane|response to water deprivation|plasmodesma|water channel activity|integral component of membrane
LOC100786095	2.83737	1.50456	2.41699e-11	Up		auxin-induced protein 10A5-like	auxin-activated signaling pathway
LOC100786618	15.6201	3.96533	0.000207536	Up	ECP63	late embryogenesis abundant protein At3g53040	cytosol
LOC100786750	3.1091	1.6365	1.20466e-10	Up		methylecgonone reductase	oxidoreductase activity|ecgonine methyl ester catabolic process|ecgonine methyl ester biosynthetic process|ecgonone methyl ester catabolic process|ecgonone methyl ester biosynthetic process
LOC100787590	3.05499	1.61117	0.0028297	Up		granule-bound starch synthase 1, chloroplastic/amyloplastic	glycogen (starch) synthase activity|amyloplast|chloroplast|starch biosynthetic process|ADP-glucose-starch glucosyltransferase activity
LOC100787907	3.06945	1.61798	9.71898e-06	Up	HSR201	benzyl alcohol O-benzoyltransferase	transferase activity, transferring acyl groups other than amino-acyl groups
LOC100789863	4.3635	2.12549	0.008674	Up	BRG3	probable BOI-related E3 ubiquitin-protein ligase 3	ubiquitin-protein transferase activity|nucleus|defense response|regulation of programmed cell death|proteasome-mediated ubiquitin-dependent protein catabolic process|metal ion binding
LOC100790150	88.4466	6.46673	1.49214e-08	Up		uncharacterized LOC100790150
LOC100790271	4.93113	2.30192	0.00448579	Up	ACS2	1-aminocyclopropane-1-carboxylate synthase 3	ethylene biosynthetic process|fruit ripening|1-aminocyclopropane-1-carboxylate synthase activity|pyridoxal phosphate binding
LOC100790444	3.25518	1.70274	0.000148623	Up	SPAC24B11.05	uncharacterized protein C24B11.05	nucleus|cytosol|pyrimidine nucleobase metabolic process|nucleotidase activity|5'-nucleotidase activity|nucleotide catabolic process
LOC100791522	3.79292	1.92331	0.00689906	Up	EXPA4	expansin-A4
LOC100791989	4.02479	2.00891	7.23536e-27	Up	LTI65	low-temperature-induced 65 kDa protein	response to cold|response to water deprivation|response to salt stress|response to abscisic acid|abscisic acid-activated signaling pathway|leaf senescence
LOC100792012	3.75162	1.90752	0.000413676	Up		polyphenol oxidase, chloroplastic	catechol oxidase activity|chloroplast thylakoid lumen|pigment biosynthetic process|metal ion binding
LOC100792211	3.07548	1.62081	6.35299e-07	Up	spg1	septum-promoting GTP-binding protein 1	GTPase activity|GTP binding|spindle pole body|intracellular protein transport|positive regulation of division septum assembly|septation initiation signaling|Rab protein signal transduction|cellular protein localization|mitotic spindle pole body
LOC100792394	3.04732	1.60754	1.50821e-06	Up		fructose-bisphosphate aldolase, cytoplasmic isozyme 1	fructose-bisphosphate aldolase activity|cytoplasm|glycolytic process
LOC100792803	2.95813	1.56469	0.00308184	Up	WAKL2	wall-associated receptor kinase-like 2
LOC100792939	3.38194	1.75785	4.83051e-36	Up		methyltransferase-like protein 13
LOC100793293	3.38484	1.75909	9.1511e-07	Up	PP2C06	probable protein phosphatase 2C 6	protein serine/threonine phosphatase activity|nucleus|cytosol|abscisic acid-activated signaling pathway|metal ion binding
LOC100793971	2.99491	1.58251	0.00180732	Up	PUB45	U-box domain-containing protein 4	ubiquitin-protein transferase activity|nucleus|cytoplasm|protein ubiquitination|transmembrane receptor protein serine/threonine kinase binding
LOC100793989	3.23959	1.69581	0.00240394	Up	NAC104	NAC domain-containing protein 104	DNA binding|DNA-binding transcription factor activity|nucleus|xylem development|regulation of programmed cell death|shoot system development
LOC100794527	2.8676	1.51984	0.000125215	Up	ABCG11	ABC transporter G family member 2	ATP binding|plasma membrane|response to wounding|response to salt stress|response to abscisic acid|external side of plasma membrane|stem vascular tissue pattern formation|cotyledon vascular tissue pattern formation|fatty acid transmembrane transporter activity|fatty acid transport|integral component of membrane|ATPase activity, coupled to transmembrane movement of substances|protein homodimerizat…
LOC100795212	3.61543	1.85417	0.000810964	Up	CSE	monoacylglycerol lipase	2-acylglycerol O-acyltransferase activity|lysophospholipase activity|endoplasmic reticulum|Golgi apparatus|plasma membrane|response to oxidative stress|plasmodesma|lignin biosynthetic process|response to zinc ion|membrane|hydrolase activity|response to hydrogen peroxide|response to cadmium ion|caffeoyl-CoA: alcohol caffeoyl transferase activity
LOC100796162	6.42738	2.68423	0.000619579	Up	GPAT2	probable glycerol-3-phosphate acyltransferase 2	glycerol-3-phosphate O-acyltransferase activity|cutin biosynthetic process|membrane|integral component of membrane|CDP-diacylglycerol biosynthetic process|phosphatase activity|glycerol-3-phosphate 2-O-acyltransferase activity|sn-1-glycerol-3-phosphate C16:0-DCA-CoA acyl transferase activity
LOC100797134	5.0853	2.34633	1.30148e-05	Up	FACT	fatty alcohol:caffeoyl-CoA acyltransferase	cell wall organization|caffeoyl-CoA: alcohol caffeoyl transferase activity|alkyl caffeate ester biosynthetic process
LOC100797319	2.975	1.57289	1.43605e-09	Up	PPD	pyruvate, phosphate dikinase, chloroplastic-like	ATP binding|pyruvate metabolic process|chloroplast|photosynthesis|kinase activity|metal ion binding|pyruvate, phosphate dikinase activity
LOC100797583	4.43949	2.15039	0.00180496	Up	At3g08860	alanine--glyoxylate aminotransferase 2 homolog 3, mitochondrial	mitochondrion|alanine-glyoxylate transaminase activity|photorespiration|pyridoxal phosphate binding|cellular response to nitrogen levels
LOC100797862	12.0984	3.59674	8.07425e-08	Up	ATHB-12	homeodomain/HOMEOBOX transcription factor	DNA-binding transcription factor activity|nucleus|response to osmotic stress|multicellular organism development|response to water deprivation|response to virus|response to abscisic acid|sequence-specific DNA binding|positive regulation of transcription, DNA-templated
LOC100797888	19.6138	4.2938	0.00678006	Up	PUMP5	mitochondrial uncoupling protein 5	dicarboxylic acid transmembrane transporter activity|mitochondrial inner membrane|mitochondrial transport|sulfate transport|sulfate transmembrane transporter activity|thiosulfate transmembrane transporter activity|oxaloacetate transmembrane transporter activity|malate transmembrane transporter activity|succinate transmembrane transporter activity|antiporter activity|thiosulfate transport|oxaloace…
LOC100798055	3.33258	1.73664	2.84083e-12	Up	PHP5	histidine-containing phosphotransfer protein 4	phosphorelay signal transduction system|nucleus|cytoplasm|cytokinin-activated signaling pathway|histidine phosphotransfer kinase activity|protein histidine kinase binding
LOC100798996	3.40663	1.76835	0.000314142	Up	CYCD4-1	cyclin-D4-1	regulation of cyclin-dependent protein serine/threonine kinase activity|mitotic cell cycle|cyclin-dependent protein kinase holoenzyme complex|nucleus|cytoplasm|protein phosphorylation|regulation of mitotic nuclear division|positive regulation of cell proliferation|cyclin-dependent protein serine/threonine kinase regulator activity|protein kinase binding|positive regulation of cell cycle|cell divi…
LOC100799410	7.48864	2.9047	0.000756677	Up	MYB83	transcription factor MYB46	DNA-binding transcription factor activity|nucleus|cell differentiation|sequence-specific DNA binding|transcription regulatory region DNA binding|positive regulation of transcription, DNA-templated|regulation of secondary cell wall biogenesis
LOC100800174	4.32335	2.11215	0.00473494	Up	At2g35615	probable aspartic protease At2g35615	aspartic-type endopeptidase activity|extracellular region|proteolysis|protein catabolic process
LOC100800763	4.82286	2.26989	0.00714179	Up	NFD4	protein NUCLEAR FUSION DEFECTIVE 4	karyogamy|mitochondrion|response to salt stress|polar nucleus fusion|integral component of membrane
LOC100803787	4.17745	2.06262	1.53647e-07	Up	CIPK2	CBL-interacting protein kinase 2	protein serine/threonine kinase activity|ATP binding|signal transduction
LOC100804416	3.1945	1.67559	2.78494e-07	Up	At2g04570	GDSL esterase/lipase At2g04570-like	extracellular region|lipid catabolic process|hydrolase activity, acting on ester bonds
LOC100806075	25.1296	4.65132	1.83597e-05	Up	LTI65	low-temperature-induced 65 kDa protein	response to cold|response to water deprivation|response to salt stress|response to abscisic acid|abscisic acid-activated signaling pathway|leaf senescence
LOC100806281	6.52554	2.7061	5.77056e-13	Up	CCR1	cinnamoyl-CoA reductase 1	cytosol|circadian rhythm|response to cold|lignin biosynthetic process|oxidoreductase activity|oxidoreductase activity, acting on the CH-OH group of donors, NAD or NADP as acceptor|cinnamoyl-CoA reductase activity|coenzyme binding
LOC100807183	4.34507	2.11938	2.31905e-42	Up	EXPA8	expansin-A8
LOC100807235	42.9093	5.42322	1.13232e-21	Up	PP2C51	probable protein phosphatase 2C 51	protein serine/threonine phosphatase activity|nucleus|abscisic acid-activated signaling pathway|negative regulation of abscisic acid-activated signaling pathway|positive regulation of seed germination|metal ion binding
LOC100807242	7.44909	2.89706	0.00100296	Up	At5g42610	calcium uniporter protein 4, mitochondrial	calcium channel activity|mitochondrial inner membrane|uniporter activity|integral component of membrane|mitochondrial calcium ion homeostasis
LOC100807640	2.93283	1.55229	0.00522362	Up	lipA	uncharacterized LOC100807640	triglyceride lipase activity|extracellular region|lipid catabolic process|xylan catabolic process|acetylxylan esterase activity
LOC100808125	3.37387	1.7544	3.95827e-17	Up	Os01g0794400	probable nucleoredoxin 2	cell|cell redox homeostasis|protein-disulfide reductase activity
LOC100808451	2.9113	1.54167	0.00134098	Up		transmembrane protein 45B
LOC100809139	2.94341	1.55749	3.44605e-25	Up	EXPA4	expansin-A4-like
LOC100809796	3.68701	1.88245	1.87249e-19	Up	At2g04570	GDSL esterase/lipase At2g04570	extracellular region|lipid catabolic process|hydrolase activity, acting on ester bonds
LOC100811208	57.1665	5.8371	6.70696e-06	Up	ATHB-12	homeobox-leucine zipper protein ATHB-12	DNA-binding transcription factor activity|nucleus|response to osmotic stress|multicellular organism development|response to water deprivation|response to virus|response to abscisic acid|sequence-specific DNA binding|positive regulation of transcription, DNA-templated
LOC100812367	2.83432	1.503	6.20278e-13	Up	ABCG25	ABC transporter G family member 25	ATP binding|plasma membrane|response to abscisic acid|integral component of membrane|ATPase activity, coupled to transmembrane movement of substances|transmembrane transport|abscisic acid transport
LOC100812680	3.4809	1.79946	8.75268e-10	Up	AFP2	ninja-family protein AFP2	nucleus|signal transduction|response to water deprivation|response to abscisic acid|negative regulation of transcription, DNA-templated
LOC100812834	8.42274	3.07429	4.71697e-05	Up		uncharacterized LOC100812834
LOC100813655	2.86163	1.51684	0.00217922	Up	HVA22E	HVA22-like protein e	response to cold|response to water deprivation|response to abscisic acid|integral component of membrane|hyperosmotic salinity response
LOC100813767	4.01549	2.00558	0.00202006	Up		uncharacterized LOC100813767
LOC100814399	8.86159	3.14757	4.70635e-08	Up	NCED1	9-cis-epoxycarotenoid dioxygenase NCED1, chloroplastic	chloroplast thylakoid membrane|abscisic acid biosynthetic process|9-cis-epoxycarotenoid dioxygenase activity|metal ion binding
LOC100814612	2.86573	1.51891	8.97071e-06	Up	LOG1	cytokinin riboside 5'-monophosphate phosphoribohydrolase LOG1-like	nucleus|cytosol|cytokinin biosynthetic process|hydrolase activity, hydrolyzing N-glycosyl compounds
LOC100814728	5.43224	2.44155	0.000892454	Up	AFP3	ninja-family protein AFP3	nucleus|signal transduction|negative regulation of transcription, DNA-templated
LOC100815038	2.89146	1.5318	2.08524e-15	Up	Os01g0794400	probable nucleoredoxin 2-like	cell|cell redox homeostasis|protein-disulfide reductase activity
LOC100815921	3.22034	1.68721	0.00190367	Up	CYP71A1	cytochrome P450 71A1	monooxygenase activity|iron ion binding|endoplasmic reticulum membrane|fruit ripening|integral component of membrane|oxidoreductase activity, acting on paired donors, with incorporation or reduction of molecular oxygen|heme binding|organelle membrane
LOC100816551	5.30754	2.40804	0.00981428	Up	BHLH25	transcription factor bHLH18	DNA binding|DNA-binding transcription factor activity|nucleus|regulation of transcription, DNA-templated|protein dimerization activity
LOC100817036	2.98688	1.57864	1.84211e-08	Up	SPBC2A9.03	uncharacterized WD repeat-containing protein C2A9.03	cytosol
LOC100817318	23.0624	4.52747	0.00197392	Up		non-specific lipid-transfer protein 3-like	lipid transport|lipid binding
LOC100817326	2.99062	1.58045	1.10045e-06	Up	HHO5	transcription factor HHO5	DNA-binding transcription factor activity|nucleus|cytosol|regulation of transcription, DNA-templated|negative regulation of gene expression|transcription regulatory region DNA binding|floral organ formation|specification of plant organ identity
LOC100817697	3.81164	1.93041	0.00182269	Up	3AT1	coumaroyl-CoA:anthocyanidin 3-O-glucoside-6''-O-coumaroyltransferase 1	transferase activity, transferring acyl groups other than amino-acyl groups
LOC100817868	3.18073	1.66936	0.00158145	Up		uncharacterized LOC100817868
LOC100818212	10.9898	3.45809	0.00979975	Up		uncharacterized LOC100818212
LOC100818568	8.3311	3.05851	1.04143e-08	Up	PP2C51	probable protein phosphatase 2C 8	protein serine/threonine phosphatase activity|nucleus|abscisic acid-activated signaling pathway|negative regulation of abscisic acid-activated signaling pathway|positive regulation of seed germination|metal ion binding
LOC100818870	3.20464	1.68016	0.000137225	Up	FLZ15	uncharacterized LOC100818870	P-body|metal ion binding
LOC100819144	2.92682	1.54933	0.000867831	Up	CER26	omega-hydroxypalmitate O-feruloyl transferase-like	cytosol|wax biosynthetic process|transferase activity, transferring acyl groups other than amino-acyl groups|very long-chain fatty acid biosynthetic process|cell wall organization
LOC100819590	3.49728	1.80623	0.00435839	Up		uncharacterized LOC100819590
LOC100820122	2.83067	1.50114	6.63874e-05	Up	PVA21	vesicle-associated protein 2-1	endoplasmic reticulum|endoplasmic reticulum membrane|plasma membrane|integral component of membrane
LOC102662292	96.7358	6.59598	4.83964e-08	Up		uncharacterized LOC102662292
LOC102662532	9.05752	3.17912	0.00445026	Up	RE1	uncharacterized mitochondrial protein AtMg00240-like	retrotransposon nucleocapsid|nucleic acid binding|RNA-directed DNA polymerase activity|aspartic-type endopeptidase activity|endonuclease activity|DNA recombination|DNA integration|metal ion binding
LOC102664115	3.28996	1.71807	0.00108156	Up		uncharacterized LOC102664115
LOC102664307	3.41652	1.77253	0.00940103	Up		uncharacterized LOC102664307
LOC102667391	3.33187	1.73633	0.00501917	Up	TIC	protein TIME FOR COFFEE	nucleus|regulation of circadian rhythm|rhythmic process
LOC106794948	3.47799	1.79825	4.27481e-05	Up	GRXS1	monothiol glutaredoxin-S1	cytoplasm|electron transfer activity|protein disulfide oxidoreductase activity|cell redox homeostasis|metal ion binding|2 iron, 2 sulfur cluster binding
LOC106796079	4.83333	2.27302	0.000368978	Up		uncharacterized LOC106796079
LOC112997797	3.41659	1.77256	0.00369467	Up		auxin-induced protein 15A-like	auxin-activated signaling pathway
LOC112998583	3.25829	1.70411	0.0059924	Up		auxin-induced protein 15A-like	auxin-activated signaling pathway
LOC112999953	32.6939	5.03095	0.0031745	Up		uncharacterized LOC112999953
LOC547494	2.89339	1.53276	0.00956551	Up	RTNLB13	24 kDa seed maturation protein	endoplasmic reticulum membrane|integral component of cytoplasmic side of endoplasmic reticulum membrane|endoplasmic reticulum tubular network|endoplasmic reticulum tubular network organization
LOC547969	3.13166	1.64693	0.00139283	Up		ruBisCO-associated protein	carbohydrate metabolic process
LOC732576	3.59179	1.8447	5.99333e-05	Up		lectin	mannose binding
LOC732602	8.21913	3.03899	1.92265e-09	Up	At1g48100	polygalacturonase At1g48100	polygalacturonase activity|extracellular region|cell wall|carbohydrate metabolic process|plant-type cell wall modification involved in multidimensional cell growth
LOC778166	3.15334	1.65688	3.98841e-23	Up	RVE6	protein REVEILLE 6	DNA binding|DNA-binding transcription factor activity|nucleus|response to salt stress|response to ethylene|response to abscisic acid|response to gibberellin|response to salicylic acid|response to jasmonic acid|regulation of circadian rhythm|response to cadmium ion
MYB56	3.23498	1.69376	3.13726e-08	Up	MYB330	MYB transcription factor MYB56	DNA binding|nucleus
NAC26	2.84593	1.5089	1.47644e-09	Up	NAP2	NAC domain protein	DNA binding|nucleus|regulation of transcription, DNA-templated
PM27	4.75032	2.24802	0.000229448	Up		seed maturation protein PM27
PM3	15.6236	3.96565	2.95367e-05	Up	PM19L	maturation protein PM3	integral component of membrane
41275	0.246986	-2.0175	0.00288674	Down	PUB21	syringolide-induced protein 13-1-1	ubiquitin-protein transferase activity|response to chitin
AP2-5	0.0696581	-3.84356	0.00368584	Down	ERF013	AP2 domain-containing transcription factor 5	DNA binding|DNA-binding transcription factor activity|nucleus|ethylene-activated signaling pathway
BZIP112	0.131928	-2.92218	1.3468e-08	Down	BZIP34	putative bZIP domain class transcription factor	DNA binding|DNA-binding transcription factor activity|nucleus|pollen development|positive regulation of transcription, DNA-templated
CYP93A3	0.0837656	-3.5775	0.000231957	Down	CYP93A3	cytochrome P450 93A3	iron ion binding|membrane|integral component of membrane|oxidoreductase activity, acting on paired donors, with incorporation or reduction of molecular oxygen, NAD(P)H as one donor, and incorporation of one atom of oxygen|heme binding
EBP	0.342885	-1.5442	0.00624212	Down	RAP2-3	ERF protein	DNA binding|DNA-binding transcription factor activity|nucleus|cytoplasm|plasma membrane|cell death|response to ethylene|response to cytokinin|response to jasmonic acid|ethylene-activated signaling pathway|heat acclimation|sequence-specific DNA binding|positive regulation of transcription, DNA-templated|response to other organism
GMAMT2.1	0.325022	-1.62139	2.17111e-06	Down	AMT2	ammonium transporter AMT2.1	plasma membrane|plasmodesma|response to nematode|high-affinity secondary active ammonium transmembrane transporter activity|ammonium transport|integral component of membrane
GMBZIP48	0.244956	-2.0294	1.49903e-37	Down	BZIP61	transcription factor bZIP48	DNA binding|DNA-binding transcription factor activity|nucleus|positive regulation of transcription, DNA-templated
GMCUPIN07.1	0.337628	-1.56649	1.52419e-07	Down	ABP19A	cupin family protein	cell wall|auxin-activated signaling pathway|manganese ion binding|nutrient reservoir activity|apoplast
GMFWL8	0.276248	-1.85596	5.07269e-05	Down	PCR8	FWL family protein FWL8	plasma membrane|response to oxidative stress|integral component of membrane
GMHSF-21	0.0570489	-4.13166	5.04422e-15	Down	HSFA6b	heat stress transcription factor Hsf-21	RNA polymerase II proximal promoter sequence-specific DNA binding|DNA-binding transcription factor activity|nucleus|cytoplasm|cellular response to heat|sequence-specific DNA binding|positive regulation of transcription from RNA polymerase II promoter in response to heat stress
GMIQD1	0.268478	-1.89713	0.00553985	Down		calmodulin-binding domain-containing protein IQD1
GMIQD11	0.135795	-2.8805	2.11902e-19	Down	IQD14	calmodulin-binding domain-containing protein IQD11
GMSARK	0.320139	-1.64323	2.48603e-13	Down	LRR-RLK	senescence-associated receptor-like kinase
GMSWEET50	0.223407	-2.16225	0.00475382	Down		sugar efflux transporter SWEET50	hydrolase activity, hydrolyzing O-glycosyl compounds|cell wall|xyloglucan metabolic process|xyloglucan:xyloglucosyl transferase activity|cell wall biogenesis|apoplast
GSTF1	0.151981	-2.71804	0.0047589	Down	GSTF13	phi class glutathione S-transferase	glutathione transferase activity|cytoplasm|cytosol|glutathione metabolic process|toxin catabolic process
LBD23	0.348752	-1.51973	1.03027e-09	Down	LBD39	LBD domain-containing transcription factor
LOC100305371	0.0516722	-4.27447	1.53038e-05	Down	CRK29	receptor-like protein kinase
LOC100305436	0.25583	-1.96674	3.00421e-06	Down	At1g30570	protein kinase family protein
LOC100305516	0.145588	-2.78004	0.00320561	Down	GASA3	uncharacterized LOC100305516	extracellular region|response to gibberellin|gibberellic acid mediated signaling pathway
LOC100305771	0.3389	-1.56107	0.000142908	Down		uncharacterized LOC100305771
LOC100306097	0.0823882	-3.60142	0.000288673	Down		CASP-like protein 8	plasma membrane|integral component of membrane|4 iron, 4 sulfur cluster binding
LOC100306125	0.0982077	-3.34802	1.13371e-11	Down	ERF106	putative ethylene-responsive transcription factor	DNA binding|DNA-binding transcription factor activity|nucleus|ethylene-activated signaling pathway
LOC100306300	0.188697	-2.40586	0.00858528	Down		uncharacterized LOC100306300
LOC100306307	0.280235	-1.83529	1.37769e-05	Down		AAI_LTSS superfamily protein	integral component of membrane
LOC100306333	0.178253	-2.488	6.82759e-18	Down	SN2	uncharacterized LOC100306333	extracellular region|cell wall|defense response
LOC100306396	0.322171	-1.6341	5.94428e-08	Down	PBP1	calcium-binding protein PBP1-like protein	calcium ion binding|response to auxin
LOC100306436	0.183444	-2.44659	0.00371766	Down	JAL19	jacalin-related lectin 19	carbohydrate binding
LOC100499732	0.126937	-2.97782	4.0416e-08	Down	ERF106	DNA-binding domain-containing protein	DNA binding|DNA-binding transcription factor activity|nucleus|ethylene-activated signaling pathway
LOC100500034	0.300343	-1.73532	6.4393e-09	Down	FLA12	uncharacterized LOC100500034	plasma membrane|plant-type secondary cell wall biogenesis|anchored component of membrane
LOC100500113	0.16835	-2.57046	6.48637e-75	Down	SN1	GASA domain-containing protein	extracellular region|cell wall|defense response
LOC100500115	0.0864674	-3.5317	5.00249e-07	Down	GASA1	uncharacterized LOC100500115	extracellular region|cell wall|plant-type cell wall|response to abscisic acid|response to gibberellin|gibberellic acid mediated signaling pathway|response to brassinosteroid|unidimensional cell growth
LOC100500214	0.261922	-1.93279	2.17047e-12	Down		uncharacterized LOC100500214
LOC100500229	0.204288	-2.29133	7.9093e-10	Down	EARLI1	alpha-amylase inhibitor/lipid transfer/seed storage family protein	extracellular region|endoplasmic reticulum|response to cold|plant-type cell wall|plasmodesma|response to salt stress|induced systemic resistance|chloroplast outer membrane|response to abscisic acid|defense response to fungus
LOC100500293	0.290837	-1.78172	2.73496e-10	Down	FLA13	fasciclin-like arabinogalactan protein 13	Golgi apparatus|plasma membrane|plant-type cell wall|plasmodesma|plant-type secondary cell wall biogenesis|anchored component of membrane|anchored component of plasma membrane
LOC100500295	0.253304	-1.98106	1.67511e-05	Down	RALFL32	RALF domain-containing protein	hormone activity|intracellular|cell-cell signaling|plasmodesma|calcium-mediated signaling|apoplast
LOC100500518	0.339529	-1.55839	8.57243e-34	Down		alpha-amylase inhibitor/lipid transfer/seed storage family protein	integral component of membrane
LOC100500531	0.231205	-2.11275	5.10112e-06	Down	ERF115	AP2-EREBP transcription factor	DNA binding|DNA-binding transcription factor activity|nucleus|ethylene-activated signaling pathway
LOC100500648	0.171731	-2.54178	1.15387e-07	Down		kunitz family trypsin inhibitor
LOC100526844	0.144945	-2.78643	0.00382261	Down	N	TIR-NBS-LRR type disease resistance protein	ATP binding|cytoplasm|signal transduction|plant-type hypersensitive response|ADP binding
LOC100526891	0.275262	-1.86112	1.53278e-05	Down		uncharacterized LOC100526891
LOC100526916	0.293517	-1.76848	0.000126696	Down	HEL	uncharacterized LOC100526916	ribonuclease activity|vacuole|chitin binding|response to virus|systemic acquired resistance|response to salt stress|response to ethylene|defense response to fungus, incompatible interaction|killing of cells of other organism|defense response to bacterium|response to herbivore
LOC100527338	0.240249	-2.0574	1.32828e-65	Down		probable aquaporin TIP-type RB7-5A	vacuolar membrane|channel activity|integral component of membrane
LOC100527511	0.233585	-2.09798	9.40429e-06	Down	At5g01610	uncharacterized LOC100527511
LOC100527517	0.349816	-1.51533	0.00718919	Down		early nodulin-like protein	electron transfer activity|metal ion binding
LOC100527534	0.180388	-2.47083	2.59589e-31	Down		uncharacterized LOC100527534
LOC100527660	0.270733	-1.88506	1.38838e-05	Down	BHLH153	uncharacterized LOC100527660	DNA-binding transcription activator activity, RNA polymerase II-specific|DNA binding|DNA-binding transcription factor activity|nucleus|protein dimerization activity
LOC100527845	0.262504	-1.92959	0.00653495	Down		uncharacterized LOC100527845
LOC100527846	0.187725	-2.41331	3.48114e-11	Down	FLA6	putative fasciclin-like arabinogalactan	plasma membrane|plant-type secondary cell wall biogenesis|anchored component of membrane
LOC100527891	0.0290268	-5.10647	1.01781e-14	Down	XTH9	xyloglucan endotransglucosylase/hydrolase protein 9	hydrolase activity, hydrolyzing O-glycosyl compounds|cell wall|xyloglucan metabolic process|xyloglucan:xyloglucosyl transferase activity|cell wall biogenesis|apoplast|cell wall organization
LOC100527910	0.155564	-2.68442	0.00565356	Down	SAUR76	putative SAUR-like auxin-responsive protein	nucleus|cytoplasm|multicellular organism development|response to auxin|ethylene-activated signaling pathway|extrinsic component of plasma membrane|positive regulation of cell growth
LOC100775227	0.255698	-1.96748	1.86561e-06	Down	NPF5.2	protein NRT1/ PTR FAMILY 5.2	response to wounding|response to abscisic acid|response to salicylic acid|response to jasmonic acid|peptide:proton symporter activity|integral component of membrane|oligopeptide transmembrane transporter activity|hyperosmotic salinity response|defense response to bacterium|tripeptide transmembrane transporter activity|dipeptide transport|tripeptide transport|response to leucine|response to histid…
LOC100775316	0.264662	-1.91778	0.00048317	Down	PTI5	pathogenesis-related genes transcriptional activator PTI5	DNA binding|DNA-binding transcription factor activity|nucleus|defense response
LOC100775396	0.319149	-1.6477	8.25672e-06	Down		uncharacterized LOC100775396
LOC100775587	0.181574	-2.46137	0.0036012	Down	RGA1	putative disease resistance protein RGA3	ATP binding|defense response|ADP binding
LOC100775665	0.2434	-2.0386	0.00286191	Down	CIGR1	scarecrow-like protein 21	DNA-binding transcription factor activity|nucleus|sequence-specific DNA binding
LOC100775836	0.350077	-1.51425	3.36368e-06	Down	BHLH118	transcription factor bHLH118-like	RNA polymerase II regulatory region sequence-specific DNA binding|DNA-binding transcription factor activity|regulation of transcription, DNA-templated|regulation of transcription by RNA polymerase II|transcription factor binding|protein dimerization activity|RNA polymerase II transcription factor complex
LOC100775992	0.308621	-1.69609	1.19389e-11	Down		uncharacterized LOC100775992
LOC100776030	0.335578	-1.57528	2.7496e-09	Down	ARB_01444	probable endo-1,3(4)-beta-glucanase ARB_01444	extracellular region|cell wall|metabolic process|glucan endo-1,3-beta-glucanase activity, C-3 substituted reducing group|glucan endo-1,4-beta-glucanase activity, C-3 substituted reducing group
LOC100776355	0.218033	-2.19738	3.15375e-07	Down		uncharacterized LOC100776355
LOC100776625	0.278294	-1.84532	5.93192e-19	Down		extensin
LOC100776716	0.116828	-3.09754	3.03419e-12	Down		uncharacterized LOC100776716
LOC100776859	0.267385	-1.90301	1.57187e-12	Down	FER	receptor-like protein kinase FERONIA
LOC100777167	0.347864	-1.5234	0.00157237	Down	TIC32	short-chain dehydrogenase TIC 32, chloroplastic	calmodulin binding|chloroplast inner membrane|protein transport|oxidoreductase activity
LOC100777582	0.325264	-1.62032	0.00389066	Down	gpm1	2,3-bisphosphoglycerate-dependent phosphoglycerate mutase	phosphoglycerate mutase activity|nucleus|cytosol|gluconeogenesis|2,3-bisphosphoglycerate-dependent phosphoglycerate mutase activity|canonical glycolysis
LOC100778116	0.259192	-1.94791	1.6155e-38	Down	PIX13	probable serine/threonine-protein kinase PIX13
LOC100778201	0.222231	-2.16987	2.29943e-06	Down	DREB3	ethylene-responsive transcription factor TINY	DNA-binding transcription factor activity|nucleus|ethylene-activated signaling pathway|sequence-specific DNA binding|positive regulation of transcription, DNA-templated
LOC100778340	0.15711	-2.67015	1.60815e-07	Down	XTH23	probable xyloglucan endotransglucosylase/hydrolase protein 23	hydrolase activity, hydrolyzing O-glycosyl compounds|cell wall|Golgi apparatus|xyloglucan metabolic process|xyloglucan:xyloglucosyl transferase activity|cell wall biogenesis|apoplast|cell wall organization
LOC100778575	0.137209	-2.86556	0.00641977	Down	FAO4A	long-chain-alcohol oxidase FAO4A	integral component of membrane|long-chain-alcohol oxidase activity|flavin adenine dinucleotide binding
LOC100778576	0.0394202	-4.66492	5.1223e-07	Down	RL1	protein RADIALIS-like 1	DNA binding|DNA-binding transcription factor activity|nucleus
LOC100778648	0.214958	-2.21788	1.58336e-05	Down	At2g27310	probable F-box protein At2g36090
LOC100778707	0.327125	-1.61209	7.47424e-10	Down	ARR17	two-component response regulator ARR17-like	phosphorelay response regulator activity|nucleus|regulation of transcription, DNA-templated|cytokinin-activated signaling pathway
LOC100778993	0.111901	-3.1597	2.09709e-10	Down	XTH33	probable xyloglucan endotransglucosylase/hydrolase protein 33	hydrolase activity, hydrolyzing O-glycosyl compounds|cell wall|integral component of plasma membrane|plant-type cell wall modification involved in multidimensional cell growth|xyloglucan metabolic process|xyloglucan:xyloglucosyl transferase activity|cell wall biogenesis|apoplast
LOC100779251	0.251231	-1.99291	2.02693e-06	Down	P58A	dnaJ homolog subfamily B member 9	endoplasmic reticulum lumen
LOC100779508	0.34241	-1.5462	1.55533e-05	Down	RPM1	disease resistance protein RPM1
LOC100779702	0.0494256	-4.3386	9.35644e-07	Down	AS	hydroquinone glucosyltransferase	hydroquinone glucosyltransferase activity
LOC100779754	0.0538001	-4.21625	0.00863463	Down	At1g54200	protein BIG GRAIN 1-like B	plasma membrane|auxin-activated signaling pathway|positive regulation of auxin mediated signaling pathway|auxin transport
LOC100780084	0.254432	-1.97465	0.000454716	Down	GATL9	probable galacturonosyltransferase-like 10	Golgi membrane|Golgi apparatus|integral component of membrane|pectin biosynthetic process|polygalacturonate 4-alpha-galacturonosyltransferase activity|cell wall organization
LOC100780775	0.332595	-1.58816	4.09003e-09	Down	ERF1B	ethylene-responsive transcription factor 1B	DNA binding|DNA-binding transcription factor activity|nucleus|defense response|jasmonic acid mediated signaling pathway|ethylene-activated signaling pathway
LOC100781016	0.200899	-2.31546	7.33945e-12	Down	MGL	methionine gamma-lyase	cystathionine gamma-synthase activity|cystathionine gamma-lyase activity|cytoplasm|cytosol|cellular response to sulfate starvation|methionine gamma-lyase activity|cysteine biosynthetic process via cystathionine|transsulfuration|methionine catabolic process via 2-oxobutanoate|pyridoxal phosphate binding|cellular response to water deprivation|protein homotetramerization|'de novo' L-methionine biosy…
LOC100781125	0.086016	-3.53925	3.17358e-05	Down		uncharacterized LOC100781125
LOC100781133	0.214198	-2.22298	1.11478e-32	Down	GPAT2	probable glycerol-3-phosphate acyltransferase 3	glycerol-3-phosphate O-acyltransferase activity|cutin biosynthetic process|membrane|integral component of membrane|CDP-diacylglycerol biosynthetic process|phosphatase activity|glycerol-3-phosphate 2-O-acyltransferase activity|sn-1-glycerol-3-phosphate C16:0-DCA-CoA acyl transferase activity
LOC100781345	0.212586	-2.23388	1.08991e-05	Down		uncharacterized LOC100781345
LOC100781706	0.328097	-1.60781	1.00221e-07	Down	ATL6	E3 ubiquitin-protein ligase ATL6	ubiquitin-protein transferase activity|plasma membrane|defense response, incompatible interaction|defense response to bacterium, incompatible interaction|response to chitin|integral component of membrane|protein ubiquitination|metal ion binding
LOC100781727	0.252393	-1.98626	0.000532024	Down	MYB77	transcription factor MYB77	DNA-binding transcription factor activity|nucleus|regulation of transcription, DNA-templated|response to ethylene|response to salicylic acid|response to chitin|positive regulation of auxin mediated signaling pathway|sequence-specific DNA binding|lateral root development
LOC100781793	0.304894	-1.71362	0.00514057	Down		lysine-rich arabinogalactan protein 19
LOC100782027	0.330026	-1.59935	9.06197e-08	Down	KCS11	3-ketoacyl-CoA synthase 11	fatty acid biosynthetic process|response to cold|response to light stimulus|integral component of membrane|3-oxo-arachidoyl-CoA synthase activity|3-oxo-cerotoyl-CoA synthase activity|3-oxo-lignoceronyl-CoA synthase activity|very-long-chain 3-ketoacyl-CoA synthase activity
LOC100782104	0.224062	-2.15803	1.44715e-10	Down	XTH23	probable xyloglucan endotransglucosylase/hydrolase protein 23	hydrolase activity, hydrolyzing O-glycosyl compounds|cell wall|Golgi apparatus|xyloglucan metabolic process|xyloglucan:xyloglucosyl transferase activity|cell wall biogenesis|apoplast|cell wall organization
LOC100782377	0.317452	-1.65539	0.000495095	Down	5MMP	metalloendoproteinase 5-MMP	metalloendopeptidase activity|plasma membrane|zinc ion binding|extracellular matrix|anchored component of membrane
LOC100782566	0.156587	-2.67496	2.64385e-27	Down	EXL5	protein EXORDIUM-like 5	extracellular space|apoplast
LOC100782782	0.27592	-1.85768	0.000263146	Down		uncharacterized LOC100782782
LOC100782834	0.336263	-1.57234	2.66401e-28	Down	FPP4	filament-like plant protein 4	plasma membrane|microtubule binding|trichome morphogenesis|microtubule polymerization
LOC100783186	0.276649	-1.85387	8.57993e-07	Down	At5g25090	mavicyanin	plasma membrane|electron transfer activity|plasmodesma|anchored component of membrane|anchored component of plasma membrane
LOC100783199	0.279427	-1.83945	0.00310786	Down	ZFP3	zinc finger protein 1	DNA-binding transcription factor activity|nucleus|regulation of transcription, DNA-templated|abscisic acid-activated signaling pathway|negative regulation of abscisic acid-activated signaling pathway|transcription regulatory region DNA binding|metal ion binding
LOC100783242	0.334274	-1.5809	1.05839e-19	Down	SCPL24	serine carboxypeptidase 24	serine-type carboxypeptidase activity|extracellular space|proteolysis|brassinosteroid mediated signaling pathway|proteolysis involved in cellular protein catabolic process
LOC100783249	0.222164	-2.1703	1.004e-05	Down	CYP77A2	cytochrome P450 77A1	monooxygenase activity|iron ion binding|oxidoreductase activity, acting on paired donors, with incorporation or reduction of molecular oxygen|heme binding
LOC100783289	0.254187	-1.97604	1.223e-08	Down	HIPP32	heavy metal-associated isoprenylated plant protein 34	cell wall|metal ion transport|metal ion binding
LOC100784145	0.329302	-1.60252	3.66258e-06	Down	BHLH93	transcription factor bHLH93-like	DNA binding|DNA-binding transcription factor activity|nucleus|multicellular organism development|regulation of gibberellin biosynthetic process|gibberellin catabolic process|protein dimerization activity
LOC100784249	0.29549	-1.75882	0.00412625	Down	XTH23	probable xyloglucan endotransglucosylase/hydrolase protein 23	hydrolase activity, hydrolyzing O-glycosyl compounds|cell wall|Golgi apparatus|xyloglucan metabolic process|xyloglucan:xyloglucosyl transferase activity|cell wall biogenesis|apoplast|cell wall organization
LOC100784251	0.307119	-1.70313	1.33179e-22	Down	UGT85A24	7-deoxyloganetin glucosyltransferase	UDP-glucosyltransferase activity
LOC100784637	0.147731	-2.75895	1.15655e-05	Down	ATJ20	J domain-containing protein	nucleus|chloroplast|regulation of isopentenyl diphosphate biosynthetic process, methylerythritol 4-phosphate pathway|chaperone-mediated protein folding|regulation of 1-deoxy-D-xylulose-5-phosphate synthase activity
LOC100784660	0.218049	-2.19728	3.67302e-06	Down	XTH6	probable xyloglucan endotransglucosylase/hydrolase protein 6	hydrolase activity, hydrolyzing O-glycosyl compounds|cell wall|response to water deprivation|xyloglucan metabolic process|xyloglucan:xyloglucosyl transferase activity|cell wall biogenesis|apoplast|cell wall organization
LOC100784784	0.14063	-2.83002	1.06385e-05	Down	ERF1B	ethylene-responsive transcription factor 1-like protein	DNA binding|DNA-binding transcription factor activity|nucleus|defense response|jasmonic acid mediated signaling pathway|ethylene-activated signaling pathway
LOC100785274	0.254829	-1.9724	5.66984e-07	Down		NDR1/HIN1-like protein 13
LOC100785313	0.169529	-2.5604	1.80487e-07	Down	XTH23	probable xyloglucan endotransglucosylase/hydrolase protein 23-like	hydrolase activity, hydrolyzing O-glycosyl compounds|cell wall|Golgi apparatus|xyloglucan metabolic process|xyloglucan:xyloglucosyl transferase activity|cell wall biogenesis|apoplast|cell wall organization
LOC100785670	0.0426865	-4.55008	0.00197814	Down		uncharacterized LOC100785670
LOC100785982	0.149239	-2.7443	1.6071e-07	Down	XTH9	xyloglucan endotransglucosylase/hydrolase protein 9	hydrolase activity, hydrolyzing O-glycosyl compounds|cell wall|xyloglucan metabolic process|xyloglucan:xyloglucosyl transferase activity|cell wall biogenesis|apoplast|cell wall organization
LOC100785983	0.278231	-1.84564	4.41503e-12	Down	KCS11	3-ketoacyl-CoA synthase 11	fatty acid biosynthetic process|response to cold|response to light stimulus|integral component of membrane|3-oxo-arachidoyl-CoA synthase activity|3-oxo-cerotoyl-CoA synthase activity|3-oxo-lignoceronyl-CoA synthase activity|very-long-chain 3-ketoacyl-CoA synthase activity
LOC100786104	0.111027	-3.17102	2.46335e-45	Down	5MMP	metalloendoproteinase 5-MMP	metalloendopeptidase activity|plasma membrane|zinc ion binding|extracellular matrix|anchored component of membrane
LOC100786500	0.147003	-2.76608	3.53029e-09	Down	EXL5	protein EXORDIUM-like 5	extracellular space|apoplast
LOC100786608	0.200211	-2.32041	0.000137801	Down		polygalacturonase	polygalacturonase activity|extracellular region|cell wall|carbohydrate metabolic process|fruit ripening|cell wall organization
LOC100787440	0.142989	-2.80603	1.47526e-30	Down	XTH22	xyloglucan endotransglucosylase/hydrolase protein 22	hydrolase activity, hydrolyzing O-glycosyl compounds|cell wall|Golgi apparatus|response to heat|response to cold|response to mechanical stimulus|plant-type cell wall organization|response to auxin|response to brassinosteroid|xyloglucan metabolic process|xyloglucan:xyloglucosyl transferase activity|cell wall biogenesis|apoplast
LOC100787767	0.257049	-1.95988	6.12008e-10	Down		uncharacterized LOC100787767
LOC100787796	0.325089	-1.6211	0.00248424	Down	RPP13	disease resistance protein RPP13
LOC100787936	0.263206	-1.92574	2.07522e-15	Down	CRK26	cysteine-rich receptor-like protein kinase 10
LOC100788199	0.179078	-2.48134	1.07081e-31	Down	PYL4	abscisic acid receptor PYL4	protein phosphatase inhibitor activity|nucleus|cytoplasm|plasma membrane|abscisic acid-activated signaling pathway|abscisic acid binding|signaling receptor activity|protein homodimerization activity|regulation of protein serine/threonine phosphatase activity
LOC100788318	0.301986	-1.72745	0.0055976	Down	SKU5	monocopper oxidase-like protein SKU5	copper ion binding|cell wall|vacuolar membrane|plasma membrane|plant-type cell wall|plasmodesma|cell tip growth|membrane|oxidoreductase activity, oxidizing metal ions|anchored component of membrane|anchored component of plasma membrane|apoplast
LOC100788423	0.197858	-2.33746	1.15179e-12	Down	RIC1	CRIB domain-containing protein RIC10	cell morphogenesis|multicellular organism development|pollen tube growth|cortical microtubule, transverse to long axis|cellulose microfibril organization|apical plasma membrane|cytoplasmic microtubule organization|regulation of growth
LOC100788567	0.16933	-2.56209	0.00945798	Down	ERF022	ethylene-responsive transcription factor ERF022	DNA binding|DNA-binding transcription factor activity|nucleus|ethylene-activated signaling pathway
LOC100788576	0.144322	-2.79264	5.34076e-14	Down	PYL1	abscisic acid receptor PYR1	protein phosphatase inhibitor activity|nucleus|cytoplasm|plasma membrane|abscisic acid-activated signaling pathway|abscisic acid binding|signaling receptor activity|identical protein binding|protein homodimerization activity|regulation of protein serine/threonine phosphatase activity
LOC100788694	0.294054	-1.76585	5.30478e-05	Down		uncharacterized LOC100788694
LOC100789220	0.157178	-2.66953	0.00277057	Down	BGAL16	beta-galactosidase 16	beta-galactosidase activity|cell wall|vacuole|carbohydrate metabolic process|carbohydrate binding|apoplast
LOC100789576	0.336528	-1.5712	3.3591e-27	Down	GASA3	snakin-2	extracellular region|response to gibberellin|gibberellic acid mediated signaling pathway
LOC100789642	0.184732	-2.43649	0.000182289	Down	PER10	peroxidase 10	peroxidase activity|extracellular region|response to oxidative stress|heme binding|hydrogen peroxide catabolic process|metal ion binding
LOC100789782	0.11875	-3.074	1.23883e-08	Down	PNC2	cationic peroxidase 2-like	peroxidase activity|extracellular region|response to oxidative stress|heme binding|hydrogen peroxide catabolic process|metal ion binding
LOC100790064	0.267786	-1.90085	1.24373e-08	Down	At1g50460	hexokinase-3	cellular glucose homeostasis|glucokinase activity|ATP binding|glucose binding|mitochondrion|cytosol|glycolytic process|response to osmotic stress|fructokinase activity|response to cold|plastid|response to salt stress|mannokinase activity|integral component of mitochondrial outer membrane|root hair cell development
LOC100790182	0.213701	-2.22633	0.001021	Down	PUB21	U-box domain-containing protein 21	ubiquitin-protein transferase activity|response to chitin
LOC100790666	0.31879	-1.64932	0.000998518	Down		uncharacterized LOC100790666
LOC100790804	0.141052	-2.8257	0.000511705	Down	N	TMV resistance protein N	ATP binding|cytoplasm|signal transduction|plant-type hypersensitive response|ADP binding
LOC100790866	0.215116	-2.21681	5.54594e-08	Down	ARG7	auxin-induced protein 10A5-like	response to auxin
LOC100790961	0.0560274	-4.15772	0.00123186	Down		uncharacterized LOC100790961
LOC100791192	0.286254	-1.80463	0.00194888	Down	P58A	dnaJ homolog subfamily B member 6	endoplasmic reticulum lumen
LOC100791358	0.271733	-1.87974	0.00463685	Down	LECRK61	lectin-domain containing receptor kinase VI.3
LOC100791695	0.0978895	-3.3527	5.75815e-05	Down	EXO	protein EXORDIUM	extracellular space|cell wall|Golgi apparatus|plant-type cell wall|response to brassinosteroid|apoplast
LOC100792222	0.0697121	-3.84245	2.12238e-08	Down	EXO	protein EXORDIUM	extracellular space|cell wall|Golgi apparatus|plant-type cell wall|response to brassinosteroid|apoplast
LOC100792229	0.0767546	-3.7036	2.38524e-20	Down	PYL4	abscisic acid receptor PYL4	protein phosphatase inhibitor activity|nucleus|cytoplasm|plasma membrane|abscisic acid-activated signaling pathway|abscisic acid binding|signaling receptor activity|protein homodimerization activity|regulation of protein serine/threonine phosphatase activity
LOC100792256	0.0458527	-4.44685	5.56503e-05	Down	LSI2	silicon efflux transporter LSI2	plasma membrane|integral component of membrane|transmembrane transport
LOC100792272	0.335688	-1.57481	5.1546e-20	Down	MSH2	DNA mismatch repair protein MSH2	nuclear chromosome|four-way junction DNA binding|Y-form DNA binding|heteroduplex DNA loop binding|double-strand/single-strand DNA junction binding|meiotic mismatch repair|damaged DNA binding|ATP binding|plasma membrane|pyrimidine dimer repair|mismatch repair|postreplication repair|meiotic gene conversion|mitotic recombination|cell cycle arrest|DNA-dependent ATPase activity|protein kinase binding|…
LOC100792470	0.304819	-1.71398	0.00122082	Down	GAT1	GABA transporter 1	amino acid transmembrane transport|plasma membrane|amino acid transmembrane transporter activity|gamma-aminobutyric acid transmembrane transporter activity|gamma-aminobutyric acid transport|integral component of membrane
LOC100792701	0.291599	-1.77794	3.01221e-05	Down	At5g25090	mavicyanin	plasma membrane|electron transfer activity|plasmodesma|anchored component of membrane|anchored component of plasma membrane
LOC100792715	0.101133	-3.30568	2.09817e-06	Down	TPRP-F1	36.4 kDa proline-rich protein
LOC100792772	0.191338	-2.38581	3.91926e-05	Down		uncharacterized LOC100792772
LOC100792948	0.169425	-2.56128	3.56788e-13	Down	Xyl1	beta-xylosidase/alpha-L-arabinofuranosidase 1	extracellular region|xylan 1,4-beta-xylosidase activity|xylan catabolic process|alpha-L-arabinofuranosidase activity
LOC100793125	0.30745	-1.70158	0.00483535	Down	SPCC24B10.10c	ATPase family AAA domain-containing protein 1-A	ATP binding|mitochondrion|mitochondrial outer membrane|ATPase activity|protein import into mitochondrial intermembrane space
LOC100793403	0.194878	-2.35936	0.00191392	Down	PAE10	pectin acetylesterase 12	extracellular region|plant-type cell wall|pectin acetylesterase activity|cell wall organization
LOC100793589	0.225303	-2.15006	0.00981549	Down	ERF026	ethylene-responsive transcription factor ERF026	DNA binding|DNA-binding transcription factor activity|nucleus|ethylene-activated signaling pathway
LOC100793598	0.235434	-2.08661	1.46777e-10	Down	EXO	protein EXORDIUM	extracellular space|cell wall|Golgi apparatus|plant-type cell wall|response to brassinosteroid|apoplast
LOC100793628	0.25734	-1.95825	6.31728e-12	Down	HSP15.4	15.4 kDa class V heat shock protein	response to reactive oxygen species|cytoplasm|protein folding|response to heat|response to salt stress|response to hydrogen peroxide|protein self-association|unfolded protein binding|protein complex oligomerization
LOC100793808	0.231021	-2.1139	0.00192223	Down	SBT1.7	subtilisin-like protease SBT1.7	serine-type endopeptidase activity|extracellular region|cell wall|plant-type cell wall|seed coat development|apoplast|mucilage metabolic process involved in seed coat development|mucilage extrusion from seed coat
LOC100793878	0.093446	-3.41972	3.55982e-06	Down	XMT1	7-methylxanthosine synthase 1	methyltransferase activity|alkaloid metabolic process
LOC100794205	0.140012	-2.83638	4.03906e-10	Down	MYB14	transcription factor MYB13	DNA-binding transcription factor activity|nucleus|response to cold|response to salt stress|response to ethylene|response to auxin|response to salicylic acid|response to jasmonic acid|cell differentiation|sequence-specific DNA binding|transcription regulatory region DNA binding|positive regulation of transcription, DNA-templated|response to freezing
LOC100794206	0.252475	-1.98579	7.62784e-28	Down		uncharacterized LOC100794206
LOC100795247	0.259283	-1.9474	0.000800617	Down	FPF1	uncharacterized LOC100795247	positive regulation of flower development|vegetative to reproductive phase transition of meristem
LOC100795892	0.338876	-1.56117	1.19062e-10	Down	CYCD3-3	cyclin-D3-3	regulation of cyclin-dependent protein serine/threonine kinase activity|mitotic cell cycle|cyclin-dependent protein kinase holoenzyme complex|nucleus|cytoplasm|protein phosphorylation|regulation of mitotic nuclear division|positive regulation of cell proliferation|guard mother cell differentiation|cyclin-dependent protein serine/threonine kinase regulator activity|protein kinase binding|positive …
LOC100796005	0.161361	-2.63163	0.000953768	Down	SAUR36	auxin-responsive protein SAUR36	nucleus|multicellular organism development|auxin-activated signaling pathway|regulation of seed germination|regulation of growth|positive regulation of leaf senescence
LOC100796582	0.248334	-2.00965	8.97484e-12	Down	PDCB5	PLASMODESMATA CALLOSE-BINDING PROTEIN 5	(1->3)-beta-D-glucan binding|plasmodesma|polysaccharide binding|anchored component of membrane|anchored component of plasma membrane
LOC100796955	0.153805	-2.70083	2.82332e-06	Down		uncharacterized LOC100796955
LOC100797158	0.114562	-3.1258	1.5333e-06	Down	SAUR78	auxin-responsive protein SAUR78	nucleus|cytoplasm|multicellular organism development|response to auxin|ethylene-activated signaling pathway|extrinsic component of plasma membrane|positive regulation of cell growth
LOC100797665	0.201152	-2.31364	7.1795e-47	Down	44108	organic cation/carnitine transporter 4	ATP binding|ion transport|chloroplast thylakoid membrane|plant-type vacuole membrane|integral component of membrane|transmembrane transporter activity|cellular response to water deprivation
LOC100797958	0.0829094	-3.59232	4.35205e-139	Down	At3g05675	BTB/POZ domain-containing protein At3g05675	protein ubiquitination
LOC100798223	0.294436	-1.76398	0.00125196	Down		uncharacterized LOC100798223
LOC100798341	0.331054	-1.59486	0.00305522	Down	At1g22440	alcohol dehydrogenase-like 2-like	alcohol dehydrogenase (NAD) activity|cytosol|zinc ion binding
LOC100798447	0.216255	-2.20919	3.10154e-12	Down	EIX1	LRR receptor-like serine/threonine-protein kinase ERL2	plasma membrane|integral component of membrane|defense response to fungus
LOC100798463	0.0829775	-3.59114	8.49446e-07	Down		uncharacterized LOC100798463
LOC100798636	0.221641	-2.1737	6.62651e-25	Down	HSP70	heat shock cognate 70 kDa protein 2	ATP binding
LOC100798696	0.352454	-1.50449	0.000397082	Down	GAT1	GABA transporter 1	amino acid transmembrane transport|plasma membrane|amino acid transmembrane transporter activity|gamma-aminobutyric acid transmembrane transporter activity|gamma-aminobutyric acid transport|integral component of membrane
LOC100798709	0.295714	-1.75772	5.72644e-05	Down		polyphenol oxidase A1, chloroplastic	catechol oxidase activity|chloroplast thylakoid lumen|pigment biosynthetic process|metal ion binding
LOC100798803	0.102835	-3.28159	1.23526e-08	Down	PYL4	abscisic acid receptor PYL4	protein phosphatase inhibitor activity|nucleus|cytoplasm|plasma membrane|abscisic acid-activated signaling pathway|abscisic acid binding|signaling receptor activity|protein homodimerization activity|regulation of protein serine/threonine phosphatase activity
LOC100798892	0.24223	-2.04555	3.23079e-05	Down	ALDH2B7	aldehyde dehydrogenase family 2 member B7, mitochondrial	aldehyde dehydrogenase (NAD) activity|mitochondrial matrix|glyceraldehyde-3-phosphate dehydrogenase (NAD+) (non-phosphorylating) activity
LOC100798971	0.302179	-1.72653	0.00159485	Down	SKU5	monocopper oxidase-like protein SKU5	copper ion binding|cell wall|vacuolar membrane|plasma membrane|plant-type cell wall|plasmodesma|cell tip growth|membrane|oxidoreductase activity, oxidizing metal ions|anchored component of membrane|anchored component of plasma membrane|apoplast
LOC100799093	0.295894	-1.75685	0.00150168	Down		verprolin
LOC100799113	0.28219	-1.82526	5.88331e-09	Down		microtubule-associated protein futsch
LOC100799846	0.274586	-1.86467	0.00480496	Down	EXO	protein EXORDIUM	extracellular space|cell wall|Golgi apparatus|plant-type cell wall|response to brassinosteroid|apoplast
LOC100800002	0.265472	-1.91337	0.000106665	Down	SCPL45	serine carboxypeptidase-like 45	serine-type carboxypeptidase activity|extracellular region|vacuole|plant-type cell wall|plasmodesma|proteolysis involved in cellular protein catabolic process
LOC100800423	0.102051	-3.29263	1.84698e-16	Down	SAG20	senescence associated gene 20	response to molecule of fungal origin|aging|response to fungus|response to nematode|leaf senescence|response to ozone
LOC100800547	0.124867	-3.00154	0.000103463	Down	XTH23	probable xyloglucan endotransglucosylase/hydrolase protein 23	hydrolase activity, hydrolyzing O-glycosyl compounds|cell wall|Golgi apparatus|xyloglucan metabolic process|xyloglucan:xyloglucosyl transferase activity|cell wall biogenesis|apoplast|cell wall organization
LOC100800654	0.18932	-2.4011	0.000245648	Down	PBL2	probable serine/threonine-protein kinase PBL2
LOC100800682	0.239007	-2.06488	1.23057e-11	Down	BAG3	BAG family molecular chaperone regulator 2	chaperone binding
LOC100800966	0.352773	-1.50319	0.000690954	Down	PUB21	U-box domain-containing protein	ubiquitin-protein transferase activity|response to chitin
LOC100800981	0.320588	-1.64121	0.00197698	Down	BBX20	B-box zinc finger protein 20	DNA-binding transcription factor activity|nucleus|regulation of transcription, DNA-templated|zinc ion binding|photomorphogenesis|response to brassinosteroid|response to chitin|sequence-specific DNA binding|response to karrikin|negative regulation of brassinosteroid mediated signaling pathway|positive regulation of photomorphogenesis
LOC100801065	0.330511	-1.59723	2.14141e-12	Down	CIPK25	CBL-interacting serine/threonine-protein kinase 5	protein serine/threonine kinase activity|ATP binding|signal transduction|defense response to fungus
LOC100801169	0.29827	-1.74531	1.76291e-07	Down	At5g24010	probable receptor-like protein kinase At5g24010
LOC100801392	0.118858	-3.07269	0.00890186	Down		uncharacterized LOC100801392
LOC100801599	0.0892887	-3.48538	4.20636e-06	Down		glucan endo-1,3-beta-glucosidase, basic isoform	vacuole|carbohydrate metabolic process|defense response|glucan endo-1,3-beta-D-glucosidase activity
LOC100801680	0.221419	-2.17515	0.000568682	Down	At3g26115	D-cysteine desulfhydrase 2, mitochondrial	mitochondrion|cysteine catabolic process|D-cysteine desulfhydrase activity|L-cysteine desulfhydrase activity
LOC100801852	0.0266303	-5.23079	1.09989e-05	Down	PP2B15	F-box protein PP2-B15	carbohydrate binding
LOC100802093	0.261887	-1.93298	0.00912167	Down	SCL32	scarecrow-like protein 32	DNA-binding transcription factor activity|nucleus|regulation of transcription, DNA-templated|sequence-specific DNA binding
LOC100802275	0.350661	-1.51185	0.0031204	Down		uncharacterized LOC100802275
LOC100802291	0.110112	-3.18296	6.57154e-12	Down		uncharacterized LOC100802291
LOC100802387	0.180738	-2.46802	0.00813359	Down	ARF2A	auxin response factor 2	DNA binding|nucleus|regulation of transcription, DNA-templated|auxin-activated signaling pathway|fruit ripening|fruit ripening, climacteric|positive regulation of flower development|protein homodimerization activity|protein heterodimerization activity
LOC100802832	0.0748944	-3.739	0.000966835	Down	PME53	probable pectinesterase 53	extracellular region|cell wall|cytoplasm|pectinesterase activity|cell wall modification|aspartyl esterase activity|pectin catabolic process
LOC100803167	0.152541	-2.71273	0.00119882	Down	TBL38	protein trichome birefringence-like 38	Golgi apparatus|integral component of membrane|O-acetyltransferase activity
LOC100803300	0.205509	-2.28272	8.60047e-38	Down	NDL2	pollen-specific protein SF21-like	cytoplasm|regulation of growth|regulation of auxin polar transport
LOC100803306	0.281389	-1.82936	0.00450501	Down	YSL1	metal-nicotianamine transporter YSL1	developmental process involved in reproduction|plasma membrane|ion transport|response to iron ion|integral component of membrane|seed development|iron-nicotianamine transmembrane transporter activity|iron ion homeostasis
LOC100803812	0.343675	-1.54088	0.00436477	Down		taxadien-5-alpha-ol O-acetyltransferase	paclitaxel biosynthetic process|taxadien-5-alpha-ol O-acetyltransferase activity
LOC100804099	0.254166	-1.97616	2.7272e-20	Down	MSP1	uncharacterized LOC100804099	ATP binding|mitochondrion|mitochondrial outer membrane|peroxisomal membrane|protein targeting to mitochondrion|integral component of membrane|ATPase activity
LOC100804165	0.200097	-2.32123	1.62702e-11	Down	ARR9	two-component response regulator ORR9	phosphorelay response regulator activity|phosphorelay signal transduction system|nucleus|regulation of transcription, DNA-templated|circadian rhythm|response to cytokinin|cytokinin-activated signaling pathway
LOC100804205	0.326938	-1.61291	1.01784e-08	Down	GPT2	glucose-6-phosphate/phosphate translocator 2, chloroplastic	inorganic phosphate transmembrane transporter activity|vacuolar membrane|response to nematode|photosynthetic acclimation|response to sucrose|response to glucose|regulation of photosynthesis|phosphoglycerate transmembrane transporter activity|glucose-6-phosphate transmembrane transporter activity|phosphoglycerate transmembrane transport|phosphoenolpyruvate transport|glucose-6-phosphate transport|p…
LOC100804400	0.0127567	-6.29261	7.85951e-06	Down	PYL4	abscisic acid receptor PYL4	protein phosphatase inhibitor activity|nucleus|cytoplasm|plasma membrane|abscisic acid-activated signaling pathway|abscisic acid binding|signaling receptor activity|protein homodimerization activity|regulation of protein serine/threonine phosphatase activity
LOC100804768	0.136648	-2.87146	1.25096e-06	Down	At5g10770	aspartyl protease family protein At5g10770	aspartic-type endopeptidase activity|plasma membrane|proteolysis|protein catabolic process|anchored component of membrane
LOC100804843	0.147998	-2.75635	1.09745e-55	Down	ERF110	ethylene-responsive transcription factor ABR1	DNA binding|DNA-binding transcription factor activity|nucleus|ethylene-activated signaling pathway|positive regulation of transcription, DNA-templated|regulation of timing of transition from vegetative to reproductive phase
LOC100805056	0.220473	-2.18132	0.00132405	Down	SCL32	scarecrow-like protein 32	DNA-binding transcription factor activity|nucleus|regulation of transcription, DNA-templated|sequence-specific DNA binding
LOC100805268	0.323599	-1.62772	4.02816e-35	Down		uncharacterized LOC100805268
LOC100805378	0.045102	-4.47066	1.21955e-14	Down	PYL4	abscisic acid receptor PYL4	protein phosphatase inhibitor activity|nucleus|cytoplasm|plasma membrane|abscisic acid-activated signaling pathway|abscisic acid binding|signaling receptor activity|protein homodimerization activity|regulation of protein serine/threonine phosphatase activity
LOC100806352	0.213103	-2.23038	6.91524e-08	Down	SAUR77	auxin-responsive protein SAUR78	nucleus|cytoplasm|multicellular organism development|response to auxin|ethylene-activated signaling pathway|extrinsic component of plasma membrane|positive regulation of cell growth
LOC100806451	0.155002	-2.68964	5.35256e-05	Down	CYCU4-1	cyclin-U4-1	regulation of cyclin-dependent protein serine/threonine kinase activity|cell cycle|protein kinase binding|cell division
LOC100806975	0.0303183	-5.04367	0.000245868	Down	MYB14	transcription factor MYB4	DNA-binding transcription factor activity|nucleus|response to cold|response to salt stress|response to ethylene|response to auxin|response to salicylic acid|response to jasmonic acid|cell differentiation|sequence-specific DNA binding|transcription regulatory region DNA binding|positive regulation of transcription, DNA-templated|response to freezing
LOC100807151	0.278978	-1.84178	0.00171009	Down	EPFL9	uncharacterized LOC100807151	signaling receptor binding|cell-cell signaling|guard cell differentiation|stomatal complex development|stomatal complex patterning|protein kinase binding|receptor serine/threonine kinase binding|apoplast|regulation of stomatal complex development|positive regulation of stomatal complex development
LOC100807221	0.352846	-1.50289	4.38943e-06	Down	BG	basic 7S globulin	aspartic-type endopeptidase activity|proteolysis|protein catabolic process|identical protein binding|nutrient reservoir activity
LOC100807434	0.0739249	-3.7578	0.00403551	Down		uncharacterized LOC100807434
LOC100807884	0.0385727	-4.69628	3.74663e-12	Down	At4g16563	probable aspartyl protease At4g16563	aspartic-type endopeptidase activity|proteolysis|plant-type cell wall|protein catabolic process
LOC100809123	0.25482	-1.97245	1.98076e-07	Down	PUB22	E3 ubiquitin-protein ligase PUB22	ubiquitin-protein transferase activity|cytosol|defense response|response to water deprivation|response to chitin|protein ubiquitination|protein autoubiquitination
LOC100809245	0.254239	-1.97574	4.10397e-27	Down	PER47	peroxidase 47	peroxidase activity|extracellular region|response to oxidative stress|plant-type cell wall|plasmodesma|heme binding|hydrogen peroxide catabolic process|metal ion binding
LOC100809248	0.248075	-2.01115	6.06626e-38	Down		uncharacterized LOC100809248
LOC100809363	0.147799	-2.75829	0.00192227	Down	BHLH162	transcription factor bHLH168	RNA polymerase II regulatory region sequence-specific DNA binding|DNA-binding transcription factor activity|regulation of transcription, DNA-templated|regulation of transcription by RNA polymerase II|transcription factor binding|protein dimerization activity|defense response to fungus|RNA polymerase II transcription factor complex
LOC100809700	0.316332	-1.66049	8.13168e-32	Down	THE1	receptor-like protein kinase THESEUS 1
LOC100809839	0.204727	-2.28823	3.00999e-12	Down	PUB22	E3 ubiquitin-protein ligase PUB22	ubiquitin-protein transferase activity|cytosol|defense response|response to water deprivation|response to chitin|protein ubiquitination|protein autoubiquitination
LOC100809917	0.263472	-1.92428	2.08147e-16	Down		uncharacterized LOC100809917
LOC100809950	0.295198	-1.76025	0.00460711	Down	ABA3	molybdenum cofactor sulfurase	intracellular|Mo-molybdopterin cofactor biosynthetic process|response to osmotic stress|Mo-molybdopterin cofactor sulfurase activity|selenocysteine lyase activity|response to heat|response to cold|response to salt stress|abscisic acid biosynthetic process|auxin-activated signaling pathway|stomatal movement|sugar mediated signaling pathway|molybdenum incorporation into molybdenum-molybdopterin com…
LOC100810192	0.293215	-1.76997	8.07973e-07	Down	TRX2	thioredoxin H2	mitochondrion|cytosol|plasma membrane|glycerol ether metabolic process|protein disulfide oxidoreductase activity|oxidoreductase activity, acting on a sulfur group of donors, disulfide as acceptor|cell redox homeostasis
LOC100810910	0.231231	-2.11259	1.75346e-09	Down	EXL1	protein EXORDIUM-like 1	response to hypoxia|extracellular space|Golgi apparatus|plant-type cell wall|apoplast
LOC100811032	0.323852	-1.62659	5.39705e-08	Down	LOG1	cytokinin riboside 5'-monophosphate phosphoribohydrolase LOG1	nucleus|cytosol|cytokinin biosynthetic process|hydrolase activity, hydrolyzing N-glycosyl compounds
LOC100811447	0.342765	-1.54471	3.50667e-06	Down	TIP4-1	aquaporin TIP4-1	plant-type vacuole membrane|water channel activity|integral component of membrane|central vacuole
LOC100811449	0.126915	-2.97807	5.76718e-10	Down	EXO	protein EXORDIUM	extracellular space|cell wall|Golgi apparatus|plant-type cell wall|response to brassinosteroid|apoplast
LOC100811478	0.181045	-2.46558	0.00845658	Down	ATJ20	DnaJ domain-containing protein	nucleus|chloroplast|regulation of isopentenyl diphosphate biosynthetic process, methylerythritol 4-phosphate pathway|chaperone-mediated protein folding|regulation of 1-deoxy-D-xylulose-5-phosphate synthase activity
LOC100811533	0.205203	-2.28488	9.44174e-07	Down	PTI5	pathogenesis-related genes transcriptional activator PTI5	DNA binding|DNA-binding transcription factor activity|nucleus|defense response
LOC100811915	0.0485573	-4.36417	0.00845782	Down		uncharacterized LOC100811915
LOC100812271	0.342007	-1.5479	0.00237536	Down	SAMC1	uncharacterized LOC100812271	S-adenosyl-L-methionine transmembrane transporter activity|mitochondrion|mitochondrial inner membrane|chloroplast|plastid|chloroplast organization|chloroplast envelope|S-adenosyl-L-methionine transport|integral component of membrane|chloroplast membrane
LOC100813109	0.204972	-2.2865	0.00144217	Down	At5g57480	AAA-ATPase At5g57480	ATP binding|ATPase activity
LOC100813219	0.303289	-1.72124	0.000115803	Down	GAUT1	polygalacturonate 4-alpha-galacturonosyltransferase	Golgi membrane|endosome|Golgi apparatus|trans-Golgi network|homogalacturonan biosynthetic process|integral component of membrane|polygalacturonate 4-alpha-galacturonosyltransferase activity
LOC100813233	0.122938	-3.024	0.000607194	Down	Tf2-11	disease resistance RPP13-like protein 4	DNA binding|RNA binding|DNA-directed DNA polymerase activity|RNA-directed DNA polymerase activity|aspartic-type endopeptidase activity|endonuclease activity|nucleus|DNA recombination|DNA integration|metal ion binding
LOC100813471	0.262688	-1.92858	2.47202e-07	Down	INR1	putative nitrate reductase 1	cytosol|nitric oxide biosynthetic process|nitrate reductase (NADH) activity|heme binding|molybdenum ion binding|nitrate assimilation|molybdopterin cofactor binding|nitrate reductase (NADPH) activity|FAD binding
LOC100813589	0.0727218	-3.78147	2.64372e-74	Down	At3g20040	hexokinase-3	cellular glucose homeostasis|glucokinase activity|ATP binding|glucose binding|mitochondrion|cytosol|glycolytic process|fructokinase activity|mannokinase activity|integral component of mitochondrial outer membrane
LOC100813607	0.308961	-1.6945	1.29107e-07	Down	NFD4	protein NUCLEAR FUSION DEFECTIVE 4	karyogamy|mitochondrion|response to salt stress|polar nucleus fusion|integral component of membrane
LOC100814129	0.338122	-1.56438	3.92915e-07	Down	GIS	zinc finger protein GIS	nucleic acid binding|DNA-binding transcription factor activity|nucleus|regulation of transcription, DNA-templated|multicellular organism development|response to gibberellin|gibberellic acid mediated signaling pathway|trichome differentiation|trichome branching|metal ion binding
LOC100814223	0.164621	-2.60278	6.912e-10	Down	KO	ent-kaurene oxidase, chloroplastic	iron ion binding|endoplasmic reticulum|gibberellin biosynthetic process|chloroplast outer membrane|gibberellic acid mediated signaling pathway|ent-kaurene oxidation to kaurenoic acid|integral component of membrane|oxidoreductase activity, acting on paired donors, with incorporation or reduction of molecular oxygen, NAD(P)H as one donor, and incorporation of one atom of oxygen|heme binding
LOC100814380	0.325267	-1.6203	0.000607254	Down	RL2	protein RADIALIS-like 3	DNA binding|DNA-binding transcription factor activity|nucleus|gravitropism|embryo development ending in seed dormancy|response to red light
LOC100814630	0.317673	-1.65439	0.00024545	Down	MCSU3	uncharacterized LOC100814630	Mo-molybdopterin cofactor biosynthetic process|Mo-molybdopterin cofactor sulfurase activity|lyase activity|molybdenum ion binding|pyridoxal phosphate binding|molybdenum cofactor sulfurtransferase activity
LOC100814865	0.111192	-3.16888	0.00574816	Down		uncharacterized LOC100814865
LOC100815516	0.351746	-1.50739	0.00775527	Down		cucumisin	serine-type endopeptidase activity|extracellular region
LOC100815807	0.230543	-2.11689	3.9494e-05	Down		uncharacterized LOC100815807
LOC100815836	0.137627	-2.86116	0.00809203	Down	PME18	pectinesterase	extracellular region|cell wall|vacuolar membrane|cytosol|response to bacterium|negative regulation of translation|rRNA N-glycosylase activity|pectinesterase activity|killing of cells of other organism|cell wall modification|aspartyl esterase activity|pectin catabolic process|pectinesterase inhibitor activity|defense response to fungus|toxin activity
LOC100815895	0.255003	-1.97142	1.59203e-06	Down	LECRK81	L-type lectin-domain containing receptor kinase VIII.1	defense response to oomycetes|transmembrane receptor protein serine/threonine kinase activity|ATP binding|plasma membrane|defense response|integral component of membrane|carbohydrate binding|defense response to bacterium
LOC100816033	0.187381	-2.41596	4.10712e-07	Down		uncharacterized LOC100816033
LOC100816310	0.242059	-2.04657	1.73001e-35	Down	DTX19	protein DETOXIFICATION 19	drug transmembrane transport|response to toxic substance|drug transmembrane transporter activity|antiporter activity|integral component of membrane
LOC100816336	0.34169	-1.54924	8.37131e-05	Down	At4g04670	tRNA wybutosine-synthesizing protein 2/3/4	cytoplasm|tRNA methyltransferase activity|tRNA methylation|wybutosine biosynthetic process|tRNA 4-demethylwyosine alpha-amino-alpha-carboxypropyltransferase activity
LOC100816469	0.19381	-2.36728	0.000159841	Down	PK1	putative receptor protein kinase ZmPK1	protein serine/threonine kinase activity|ATP binding|plasma membrane|protein phosphorylation|integral component of membrane|recognition of pollen
LOC100816515	0.23877	-2.0663	1.0401e-21	Down		uncharacterized LOC100816515
LOC100816947	0.146833	-2.76775	1.0274e-09	Down	GRXS2	monothiol glutaredoxin-S6	negative regulation of transcription by RNA polymerase II|cytoplasm|electron transfer activity|protein disulfide oxidoreductase activity|cell redox homeostasis|metal ion binding|2 iron, 2 sulfur cluster binding
LOC100817025	0.346298	-1.52991	0.00090953	Down	NPF4.5	protein NRT1/ PTR FAMILY 4.5	peptide:proton symporter activity|integral component of membrane|oligopeptide transmembrane transporter activity|peptide transmembrane transporter activity
LOC100817451	0.332076	-1.59042	2.84324e-07	Down		uncharacterized LOC100817451
LOC100817891	0.281217	-1.83025	3.25045e-07	Down		uncharacterized LOC100817891
LOC100818055	0.146579	-2.77025	0.00107831	Down		uncharacterized LOC100818055
LOC100818126	0.13659	-2.87207	0.0024597	Down	WNK11	probable serine/threonine-protein kinase WNK11	protein serine/threonine kinase activity|ATP binding|cytoplasm|protein phosphorylation|intracellular signal transduction
LOC100818415	0.233733	-2.09707	3.44174e-11	Down	44108	organic cation/carnitine transporter 4	ATP binding|ion transport|chloroplast thylakoid membrane|plant-type vacuole membrane|integral component of membrane|transmembrane transporter activity|cellular response to water deprivation
LOC100818766	0.345726	-1.5323	1.12422e-18	Down	CYP714A1	cytochrome P450 714A1-like	monooxygenase activity|iron ion binding|endoplasmic reticulum membrane|integral component of membrane|oxidoreductase activity, acting on paired donors, with incorporation or reduction of molecular oxygen|heme binding
LOC100819216	0.201967	-2.30781	4.36808e-17	Down	PYL1	abscisic acid receptor PYL1	protein phosphatase inhibitor activity|nucleus|cytoplasm|plasma membrane|abscisic acid-activated signaling pathway|abscisic acid binding|signaling receptor activity|identical protein binding|protein homodimerization activity|regulation of protein serine/threonine phosphatase activity
LOC100819319	0.268402	-1.89753	7.60996e-13	Down	BHLH128	transcription factor bHLH128	DNA-binding transcription activator activity, RNA polymerase II-specific|DNA-binding transcription factor activity|nucleus|cytosol|regulation of transcription, DNA-templated|regulation of stomatal movement|transcription regulatory region DNA binding|protein dimerization activity
LOC100819388	0.34162	-1.54953	0.000286706	Down	FLN1	fructokinase-like 1, chloroplastic	nucleus|cytoplasm|fructokinase activity|nucleoid|chloroplast|chloroplast organization|carbohydrate kinase activity|chloroplast nucleoid|plastid transcription|protein self-association
LOC100819408	0.338472	-1.56289	7.54147e-09	Down		tubulin beta chain	GTPase activity|structural constituent of cytoskeleton|GTP binding|cytoplasm|microtubule|microtubule-based process
LOC100819491	0.272564	-1.87533	1.5924e-05	Down	AKT1	potassium channel AKT1	inward rectifier potassium channel activity|plasma membrane|potassium ion transport|response to water deprivation|response to salt stress|potassium ion import|integral component of membrane|regulation of ion transmembrane transport|identical protein binding|root hair elongation|regulation of stomatal closure
LOC100819569	0.193596	-2.36888	6.58215e-29	Down	At5g01610	uncharacterized protein At5g01610
LOC100819670	0.233066	-2.10119	0.000752584	Down		uncharacterized LOC100819670
LOC100819758	0.294243	-1.76492	0.00214402	Down	Bp10	L-ascorbate oxidase homolog	copper ion binding|extracellular region|oxidoreductase activity
LOC100819809	0.294623	-1.76306	0.00120729	Down	ChlADR1	NADPH-dependent aldehyde reductase 1, chloroplastic	alcohol dehydrogenase (NADP+) activity|chloroplast|oxidation-reduction process
LOC100819818	0.352854	-1.50286	1.95082e-08	Down	CRCK1	calmodulin-binding receptor-like cytoplasmic kinase 2
LOC100820140	0.188958	-2.40386	1.16626e-14	Down	5MMP	metalloendoproteinase 5-MMP	metalloendopeptidase activity|plasma membrane|zinc ion binding|extracellular matrix|anchored component of membrane
LOC100820441	0.069989	-3.83673	0.00181092	Down	At5g18840	sugar transporter ERD6-like 16	carbohydrate:proton symporter activity|glucose transmembrane transporter activity|integral component of plasma membrane|hexose transmembrane transport
LOC100820510	0.230425	-2.11763	4.17918e-11	Down	GRXS6	monothiol glutaredoxin-S6	negative regulation of transcription by RNA polymerase II|cytoplasm|electron transfer activity|protein disulfide oxidoreductase activity|cell redox homeostasis|metal ion binding|2 iron, 2 sulfur cluster binding
LOC102659929	0.137721	-2.86018	9.15598e-05	Down	GATA22	putative GATA transcription factor 22	DNA-binding transcription factor activity|nucleus|circadian rhythm|zinc ion binding|response to light stimulus|chloroplast organization|response to auxin|response to cytokinin|cytokinin-activated signaling pathway|response to gibberellin|gibberellic acid mediated signaling pathway|negative regulation of flower development|negative regulation of gibberellic acid mediated signaling pathway|regulati…
LOC102659957	0.239625	-2.06115	8.37841e-26	Down		uncharacterized LOC102659957
LOC102660305	0.160046	-2.64344	0.00117231	Down	RIC1	CRIB domain-containing protein RIC10	cell morphogenesis|multicellular organism development|pollen tube growth|cortical microtubule, transverse to long axis|cellulose microfibril organization|apical plasma membrane|cytoplasmic microtubule organization|regulation of growth
LOC102660963	0.157794	-2.66389	0.00276217	Down	FAF2	protein FANTASTIC FOUR 1	regulation of meristem growth
LOC102661022	0.1401	-2.83547	3.60202e-25	Down	SIB2	sigma factor binding protein 1, chloroplastic	nucleus|chloroplast|positive regulation of DNA-binding transcription factor activity
LOC102661404	0.0368355	-4.76276	0.00764126	Down	XTH23	probable xyloglucan endotransglucosylase/hydrolase protein 23-like	hydrolase activity, hydrolyzing O-glycosyl compounds|cell wall|Golgi apparatus|xyloglucan metabolic process|xyloglucan:xyloglucosyl transferase activity|cell wall biogenesis|apoplast|cell wall organization
LOC102661681	0.193729	-2.36789	7.07588e-07	Down		uncharacterized LOC102661681
LOC102662066	0.101398	-3.30189	0.00327599	Down		glycine-rich cell wall structural protein 1-like
LOC102662131	0.198621	-2.33191	0.00403383	Down	EIX2	receptor-like protein EIX2	plasma membrane|integral component of membrane|defense response to fungus
LOC102662439	0.255066	-1.97106	0.000189141	Down		glycine-rich cell wall structural protein 1-like
LOC102662543	0.345745	-1.53222	0.00681082	Down		uncharacterized LOC102662543
LOC102663230	0.230165	-2.11926	6.05087e-19	Down	HSP15.4	15.4 kDa class V heat shock protein-like	response to reactive oxygen species|cytoplasm|protein folding|response to heat|response to salt stress|response to hydrogen peroxide|protein self-association|unfolded protein binding|protein complex oligomerization
LOC102663839	0.087788	-3.50983	2.52656e-06	Down	FLS2	LRR receptor-like serine/threonine-protein kinase FLS2
LOC102665048	0.191946	-2.38123	0.00588562	Down		uncharacterized LOC102665048
LOC102665676	0.214304	-2.22227	0.00717813	Down		uncharacterized LOC102665676
LOC102667446	0.31282	-1.6766	0.00536237	Down		uncharacterized LOC102667446
LOC102669362	0.257205	-1.95901	0.00525237	Down		uncharacterized LOC102669362
LOC102669961	0.224885	-2.15274	3.8198e-06	Down		glycine-rich cell wall structural protein 1.0
LOC106796542	0.163539	-2.61229	3.61211e-05	Down	EIX2	receptor-like protein EIX1	plasma membrane|integral component of membrane|defense response to fungus
LOC106799218	0.314326	-1.66967	8.32438e-37	Down	LRX4	leucine-rich repeat extensin-like protein 4	structural constituent of cell wall|extracellular region|cell wall|plant-type cell wall|plasmodesma|cell wall organization
LOC112999823	0.311172	-1.68422	1.91526e-41	Down		arabinogalactan protein 14-like
LOC113002402	0.281972	-1.82638	1.59763e-11	Down		uncharacterized LOC113002402
LOC547802	0.127472	-2.97174	2.71027e-16	Down		xyloglucan endotransglucosylase/hydrolase 2	hydrolase activity, hydrolyzing O-glycosyl compounds|cell wall|xyloglucan metabolic process|xyloglucan:xyloglucosyl transferase activity|cell wall biogenesis|apoplast
LOC547822	0.0288521	-5.11518	3.65696e-58	Down		glucan endo-1,3-beta-glucosidase	cell wall|vacuole|carbohydrate metabolic process|defense response|glucan endo-1,3-beta-D-glucosidase activity|anchored component of plasma membrane
MYB124	0.299823	-1.73782	6.14295e-16	Down	MYB44	MYB transcription factor MYB124	DNA-binding transcription factor activity|nucleus|regulation of transcription, DNA-templated|response to water deprivation|response to salt stress|response to ethylene|response to auxin|response to abscisic acid|abscisic acid-activated signaling pathway|response to gibberellin|response to salicylic acid|response to jasmonic acid|response to chitin|positive regulation of auxin mediated signaling p…
N2	0.321472	-1.63724	0.00158437	Down		cysteine proteinase inhibitor	cysteine-type endopeptidase inhibitor activity
OLPb	0.329842	-1.60015	3.95365e-07	Down	OSM34	PR-5b protein	response to salt stress|defense response to bacterium, incompatible interaction|defense response to fungus, incompatible interaction
PGIP	0.348855	-1.5193	7.91732e-07	Down	PGIP1	polygalacturonase inhibitor protein	extracellular region|cell wall|defense response|membrane
SAM22	0.021204	-5.55952	0.00688205	Down	PR-10	stress-induced protein SAM22	protein phosphatase inhibitor activity|nucleus|cytoplasm|defense response|response to biotic stimulus|abscisic acid-activated signaling pathway|abscisic acid binding|signaling receptor activity|regulation of protein serine/threonine phosphatase activity
TUBB1	0.290339	-1.78419	8.99886e-56	Down	TUBB1	tubulin beta-1	microtubule cytoskeleton organization|mitotic cell cycle|GTPase activity|structural constituent of cytoskeleton|GTP binding|cytoplasm|microtubule|microtubule-based process
