# Supplementary material for: Transcriptome analysis and functional identification of GmMYB46 in soybean seedlings under salt stress
Source: PeerJ. 2021 Nov 11;9:e12492. doi: 10.7717/peerj.12492 (PMC8590805; doi:10.7717/peerj.12492)
Supplement: Supplemental Information 5 [file peerj-09-12492-s005.xlsx]

## Sheet: Table S5 Signal transduction
Table S4 Differently expressed genes in 'Signal transduction' categorie KEGG Pathway Classification
Gene_id	log2FoldChange	padj	up_down	expression_CK_Tianlong1_1	expression_CK_Tianlong1_2	expression_CK_Tianlong1_3	expression_Na_Tianlong1_1	expression_Na_Tianlong1_2	expression_Na_Tianlong1_3	gene_symbol	description
GMBZIP1	1.58541	3.87e-26	Up	3.58375	4.48882	3.44368	10.5223	11.7664	11.5089	ABF4	BZIP transcription factor bZIP1
LOC100305700	2.07554	0.00873602	Up	1.06052	0.428553	0.184748	1.44828	2.66196	2.47612	SAUR50	uncharacterized LOC100305700
LOC100306665	2.79265	0.0427365	Up	0	0	0.0715582	0.721067	0.330273	0.441468	AHP1	uncharacterized LOC100306665
LOC100500483	1.58561	2.36e-05	Up	2.61474	2.85739	1.41378	8.87874	7.69599	5.06222		putative ARG7 auxin responsive family protein
LOC100500488	1.18784	5.76e-09	Up	4.31919	4.73008	5.09812	9.27931	12.3957	10.6839	IAA17	AUX/IAA family protein
LOC100526849	1.1722	0.00203057	Up	0.435991	1.26935	1.55105	2.72313	2.48729	2.74525	PHP5	histidine-containing phosphotransfer protein 4-like
LOC100527277	1.20029	0.0029919	Up	7.71149	8.16032	7.75273	12.1794	18.0721	20.523		uncharacterized LOC100527277
LOC100776356	2.46759	1.48e-17	Up	2.06387	2.22945	1.89143	9.12196	13.1844	11.8325	PP2CA	protein phosphatase 2C 37
LOC100781388	1.31438	4.41e-18	Up	27.2999	20.8544	20.3857	48.8056	60.2063	55.4217	PP2CA	protein phosphatase 2C 37
LOC100784233	1.54137	8.25e-08	Up	4.16735	2.90745	3.41002	7.85174	11.2169	10.7892		auxin-induced protein 6B-like
LOC100786095	1.50456	4.04e-09	Up	5.52737	6.83436	6.27795	14.3784	19.8334	17.696		auxin-induced protein 10A5-like
LOC100786685	1.101	0.158441	Up	0.783347	0.494721	0.937212	0.808911	1.86607	1.18338		auxin-induced protein X10A-like
LOC100789280	1.03356	0.00764778	Up	2.88732	2.77655	1.59398	4.44762	5.3272	5.56541		auxin-induced protein 10A5-like
LOC100792358	1.00721	0.117007	Up	0.197918	0.326653	0.391054	0.611526	0.75948	0.482499	GH3.10	indole-3-acetic acid-amido synthetase GH3.10
LOC100793293	1.75909	5.18e-05	Up	2.54823	1.77186	1.44123	4.78495	8.26405	7.67257	PP2C06	probable protein phosphatase 2C 6
LOC100796161	1.34621	6.16e-26	Up	18.2955	12.3779	15.0484	36.2435	39.054	39.6367	PP2CA	protein phosphatase 2C 37
LOC100797634	1.28598	0.0299997	Up	1.55831	1.26247	1.99129	4.15169	3.63784	4.18473		auxin-induced protein 6B-like
LOC100798055	1.73664	5.86e-10	Up	1.59808	1.81168	2.26196	6.50735	5.03002	5.31788	PHP5	histidine-containing phosphotransfer protein 4
LOC100802948	1.30256	0.307206	Up	0.0793431	0.160642	0	0.155165	0.255543	0.199396	ETR2	ethylene receptor 2
LOC100803764	1.148	1.56e-05	Up	5.61882	7.63718	7.23633	17.911	13.993	12.5363	PP2C06	protein phosphatase 2C 53
LOC100804665	1.4208	0.000365916	Up	0.419932	0.739446	0.383689	1.35974	1.54109	1.12767	PIL15	transcription factor PIF3
LOC100807235	5.42322	6.94e-19	Up	0.18713	0.296728	0.140107	5.71465	10.0462	10.3251	PP2C51	probable protein phosphatase 2C 51
LOC100809479	1.10719	0.0204366	Up	3.30694	4.39656	5.04279	7.80174	11.7903	6.97323	AUX22E	auxin-induced protein 22E
LOC100815098	1.47045	0.305242	Up	0.040899	0.206188	0.284315	0.277841	1.02819	1.06089	IAA17	auxin-responsive protein IAA17
LOC100817347	1.24782	1.1e-05	Up	8.75693	7.33705	6.00806	14.1658	20.6953	17.0524		auxin-induced protein 6B-like
LOC100818568	3.05851	9.96e-07	Up	0.298754	0.527102	0.479093	2.3489	3.49459	4.42022	PP2C51	probable protein phosphatase 2C 8
LOC100819313	1.40051	5.15e-20	Up	6.79457	7.83204	7.89016	16.5483	21.7201	18.1823	ABF2	bZIP transcription factor TRAB1
LOC100820621	1.3559	5.79e-07	Up	5.63577	7.39606	4.71468	13.9916	14.5627	16.0889	ARG7	auxin-induced protein 15A
LOC106794512	1.33153	0.00688654	Up	5.71321	4.58244	2.6389	7.18314	12.7043	11.7147		auxin-induced protein 10A5-like
LOC112997797	1.77256	0.051969	Up	0.557809	0.778685	1.21754	1.56238	3.84587	2.81605		auxin-induced protein 15A-like
LOC112998536	1.15742	0.00588345	Up	3.88486	3.703	3.07388	7.2212	8.5143	7.71787	ARG7	auxin-induced protein 6B-like
LOC112998583	1.70411	0.0738654	Up	0.189654	0.57553	0.276545	1.29146	1.14008	0.67758		auxin-induced protein 15A-like
LOC112998584	1.11543	0.0481086	Up	1.40887	2.43816	2.83764	3.48696	5.72621	3.83989		auxin-induced protein 6B-like
LOC113001966	1.11479	0.0757972	Up	1.39692	1.85653	1.28971	2.7096	3.9242	2.8855		auxin-induced protein X15-like
GMLAX8	-1.05386	3.25e-08	Down	40.6222	32.9743	31.989	14.5429	19.9957	15.2364	LAX3	auxin influx carrier LAX8
LOC100499643	-3.42277	0.160122	Down	0.260342	0.176145	0.0378462	0.028175	0	0.0259071	ERL2	ERECTA-like kinase
LOC100778340	-2.67015	1.13e-05	Down	1.27575	1.46333	1.59152	0.124418	0.214707	0.382356	XTH23	probable xyloglucan endotransglucosylase/hydrolase protein 23
LOC100778707	-1.61209	9.26e-08	Down	4.62568	3.63208	4.29712	0.726547	1.08057	1.79969	ARR17	two-component response regulator ARR17-like
LOC100780775	-1.58816	4.33e-07	Down	11.6324	15.6263	16.7277	5.92532	4.77904	3.69666	ERF1B	ethylene-responsive transcription factor 1B
LOC100782104	-2.15803	2.05e-08	Down	2.7282	2.44825	2.61967	0.772039	0.443798	0.594536	XTH23	probable xyloglucan endotransglucosylase/hydrolase protein 23
LOC100782365	-1.39521	0.143761	Down	0.993756	1.74815	1.31612	0.966074	0.173697	0.271739	XTH22	probable xyloglucan endotransglucosylase/hydrolase protein 23
LOC100784249	-1.75882	0.056388	Down	5.33373	12.8355	12.7585	5.64428	1.65139	1.05997	XTH23	probable xyloglucan endotransglucosylase/hydrolase protein 23
LOC100784784	-2.83002	0.000442529	Down	0.851254	1.84085	1.39893	0.411601	0.172018	0.0381601	ERF1B	ethylene-responsive transcription factor 1-like protein
LOC100785313	-2.5604	1.25e-05	Down	4.45624	4.65674	7.49622	1.2306	0.992065	0.676218	XTH23	probable xyloglucan endotransglucosylase/hydrolase protein 23-like
LOC100787440	-2.80603	1.93e-27	Down	25.9673	24.4	30.9842	4.8883	3.69531	2.86454	XTH22	xyloglucan endotransglucosylase/hydrolase protein 22
LOC100788199	-2.48134	1.63e-28	Down	14.6624	17.326	18.1438	3.53283	2.50546	2.84994	PYL4	abscisic acid receptor PYL4
LOC100788576	-2.79264	1.41e-11	Down	2.57346	3.43157	3.57558	0.302063	0.67994	0.410275	PYL1	abscisic acid receptor PYR1
LOC100790866	-2.21681	4.4e-06	Down	4.49047	3.88053	3.74227	0.608818	1.02999	0.925577	ARG7	auxin-induced protein 10A5-like
LOC100792229	-3.7036	1.39e-17	Down	26.0339	26.651	36.7738	2.34096	2.05752	2.34463	PYL4	abscisic acid receptor PYL4
LOC100795892	-1.56117	1.73e-08	Down	4.82037	4.67664	3.90871	1.29192	1.78591	1.32441	CYCD3-3	cyclin-D3-3
LOC100796005	-2.63163	0.0180479	Down	0.770688	0.636729	0.302549	0.236882	0.0353789	0.0316732	SAUR36	auxin-responsive protein SAUR36
LOC100798803	-3.28159	1.15e-06	Down	1.73253	1.29981	2.36809	0.1286	0.178929	0.24183	PYL4	abscisic acid receptor PYL4
LOC100800017	-1.29612	0.000488127	Down	6.16415	5.40336	3.73351	1.42137	2.15662	2.83661	XTH23	probable xyloglucan endotransglucosylase/hydrolase protein 23-like
LOC100800547	-3.00154	0.00297031	Down	6.25661	10.5833	15.8287	2.41985	0.820171	0.693756	XTH23	probable xyloglucan endotransglucosylase/hydrolase protein 23
LOC100801077	-1.11498	3.19e-06	Down	2.31021	1.71788	1.91005	0.720633	0.899401	1.01973	RBOHA	respiratory burst oxidase homolog protein A
LOC100804165	-2.32123	2.78e-09	Down	3.18648	3.59646	2.81576	1.31226	0.651319	0.434547	ARR9	two-component response regulator ORR9
LOC100804400	-6.29261	0.000342303	Down	0.605071	0.85501	1.63783	0.0391535	0	0	PYL4	abscisic acid receptor PYL4
LOC100805378	-4.47066	3.46e-12	Down	4.08701	4.34995	6.79698	0.431291	0.103243	0.123706	PYL4	abscisic acid receptor PYL4
LOC100814494	-1.23536	2.55e-06	Down	13.1511	15.8201	10.3001	5.25244	5.30364	5.20007	ARR9	two-component response regulator ARR9-like
LOC100817960	-1.28712	0.110633	Down	4.76141	9.32317	11.5002	2.79483	4.25342	3.22125	FLS2	LRR receptor-like serine/threonine-protein kinase FLS2
LOC100819216	-2.30781	1.73e-14	Down	6.11447	8.05238	6.13988	1.44862	1.62185	0.921566	PYL1	abscisic acid receptor PYL1
LOC102661404	-4.76276	0.0885243	Down	0.0851646	0.645299	0.333654	0.0414966	0	0	XTH23	probable xyloglucan endotransglucosylase/hydrolase protein 23-like
LOC102663839	-3.50983	0.000125429	Down	0.295462	0.487832	0.37122	0.0180079	0.0184931	0.0661152	FLS2	LRR receptor-like serine/threonine-protein kinase FLS2
