# Supplementary material for: Transcriptome analysis and functional identification of GmMYB46 in soybean seedlings under salt stress
Source: PeerJ. 2021 Nov 11;9:e12492. doi: 10.7717/peerj.12492 (PMC8590805; doi:10.7717/peerj.12492)
Supplement: Supplemental Information 6 [file peerj-09-12492-s006.xlsx]

## Sheet: Table S4  Environmental
Table S5 Differently expressed genes in 'Environmental adaptation' categorie KEGG Pathway Classification
gene_id	log2FoldChange	padj	up_down	expression_CK_Tianlong1_1	expression_CK_Tianlong1_2	expression_CK_Tianlong1_3	expression_Na_Tianlong1_1	expression_Na_Tianlong1_2	expression_Na_Tianlong1_3	gene_symbol	description
LOC100779346	1.45049	0.0124358	Up	0.350841	1.16658	0.613437	2.22977	2.34822	1.38197	APRR5	two-component response regulator-like APRR5
LOC100789363	2.291	0.207362	Up	0.02853	0.0432075	0.0124149	0.111106	0.229227	0.0636717	RPM1	disease resistance protein RPM1
LOC100804665	1.4208	0.000365916	Up	0.419932	0.739446	0.383689	1.35974	1.54109	1.12767	PIL15	transcription factor PIF3
LOC100809490	1.03649	0.0536127	Up	1.64967	3.30335	3.33806	6.96071	6.7466	3.93627	APRR5	two-component response regulator-like PRR95
LOC100305454	-1.11736	0.258294	Down	0.334799	0.535089	0.400298	0.17672	0.182238	0.298896	RPM1	disease resistance protein
LOC100500308	-1.19817	0.230828	Down	2.5934	6.57086	6.57849	2.91826	1.78364	1.68709	CAM3	EF hand calcium-binding family protein
LOC100775316	-1.91778	0.0104083	Down	1.03548	2.02613	1.90453	0.500995	0.326957	0.467548	PTI5	pathogenesis-related genes transcriptional activator PTI5
LOC100779508	-1.5462	0.00060459	Down	1.30506	1.96268	2.11752	0.785185	0.501727	0.520796	RPM1	disease resistance protein RPM1
LOC100782027	-1.59935	6.86e-06	Down	40.4337	58.4714	60.485	18.3249	20.6348	13.1218	KCS11	3-ketoacyl-CoA synthase 11
LOC100785983	-1.84564	8.6e-10	Down	2.87054	2.36058	2.46737	0.481342	0.923324	0.765518	KCS11	3-ketoacyl-CoA synthase 11
LOC100791600	-1.01114	0.308846	Down	0.736448	0.982852	0.497687	0.231837	0.550661	0.277262	TUFA	elongation factor Tu, mitochondrial-like
LOC100791992	-1.31751	0.0092741	Down	0.517294	0.47753	0.774707	0.223295	0.290529	0.286524	CNGC15C	protein CNGC15b
LOC100801077	-1.11498	3.19e-06	Down	2.31021	1.71788	1.91005	0.720633	0.899401	1.01973	RBOHA	respiratory burst oxidase homolog protein A
LOC100811533	-2.28488	5.32e-05	Down	2.23722	1.79401	1.99358	0.38249	0.864773	0.119177	PTI5	pathogenesis-related genes transcriptional activator PTI5
LOC100816997	-1.1528	1.93e-13	Down	20.0563	24.5631	21.544	10.9383	9.50875	8.66028	CUT1	3-ketoacyl-CoA synthase 6
LOC100817960	-1.28712	0.110633	Down	4.76141	9.32317	11.5002	2.79483	4.25342	3.22125	FLS2	LRR receptor-like serine/threonine-protein kinase FLS2
LOC100819778	-1.16539	0.0523825	Down	2.54426	3.99377	5.00718	1.90667	1.65038	1.34496	HSP90-5	heat shock protein 90-5, chloroplastic
LOC102663839	-3.50983	0.000125429	Down	0.295462	0.487832	0.37122	0.0180079	0.0184931	0.0661152	FLS2	LRR receptor-like serine/threonine-protein kinase FLS2
RIN4a	-1.10057	7.96e-11	Down	51.4355	55.838	62.9201	28.5467	23.7169	25.8835	RIN4	RIN4a protein
