# Supplementary material for: Transcriptome analysis and functional identification of GmMYB46 in soybean seedlings under salt stress
Source: PeerJ. 2021 Nov 11;9:e12492. doi: 10.7717/peerj.12492 (PMC8590805; doi:10.7717/peerj.12492)
Supplement: Supplemental Information 7 [file peerj-09-12492-s007.xlsx]

## Sheet: Fig. 1C
CK						NaCl
	Plant height/cm	MEAN	SD				Plant height/cm	MEAN	SD
1	34					1	23
2	40					2	27
3	36					3	22
4	33					4	25
5	39	36.1667	2.78687			5	25	24.3333	1.75119
6	35					6	24
					Plant height/cm			SD
					CK	36.1667			2.78687
					NaCl	24.3333			1.94936

## Sheet: Fig. 1D
CK						NaCl
	FW/g	MEAN	SD				FW/g	MEAN	SD
1	2.13					1	1.42
2	2.15					2	1.66
3	2.97					3	1.87
4	2.89					4	1.94
5	2.98	2.61833	0.396707			5	1.82	1.70667	0.204711
6	2.59					6	1.53
					FW /g			SD
					CK	2.61833			0.396707
					NaCl	1.70667			0.204711

## Sheet: Fig. 1E
CK						NaCl						CK	Na(μg/ml)	mg/g DW	mg/g DW
	Na+						Na+					1	4.3	0.86	8.6
1	8.6					1	51					2	4.4	0.88	8.8
2	8.8					2	59					3	3.4	0.68	6.8
3	6.8					3	61					4	3.1	0.62	6.2
4	6.2					4	66					5	4.4	0.88	8.8
5	8.8	7.96667	1.15528			5	62.5	62.25	7.62725			6	4.3	0.86	8.6
6	8.6					6	74
												NaCl	Na(μg/ml)	mg/g DW	mg/g DW
												1	10.2	5.1	51
												2	11.8	5.9	59
												3	12.2	6.1	61
												4	13.2	6.6	66
					Na+			SD				5	12.5	6.25	62.5
					CK	7.96667			1.15528			6	14.8	7.4	74
					NaCl	62.25			7.62725

## Sheet: Fig. 1F
CK						NaCl						CK	K(μg/ml)	mg/g DW	mg/g DW
	K+						K+					1	17.3	8.65	86.5
1	86.5					1	38					2	21	10.5	105
2	105					2	41					3	16.1	8.05	80.5
3	80.5					3	43					4	23.6	11.8	118
4	118					4	34					5	21.6	10.8	108
5	108	98.4167	14.2598			5	41	38.8333	3.43026			6	18.5	9.25	92.5
6	92.5					6	36
												NaCl	K(μg/ml)	mg/g DW	mg/g DW
												1	3.8	3.8	38
												2	4.1	4.1	41
												3	4.3	4.3	43
												4	3.4	3.4	34
					K+			SD				5	4.1	4.1	41
					CK	98.4167			14.2598			6	3.6	3.6	36
					NaCl	38.8333			3.43026

## Sheet: Fig. 1G
CK						NaCl
	OD	Concentration(μM)	Proline (μg/g(FW))	MEAN	SD		OD	Concentration(μM)	Proline (μg/g(FW))	MEAN	SD
1	0.022	7.33333	16.8857			1	0.594	245.667	565.672
2	0.02	6.5	14.9669			2	0.585	241.917	557.037
3	0.027	9.41667	21.6828			3	0.603	249.417	574.307
4	0.035	12.75	29.3582			4	0.469	193.583	445.745
5	0.019	6.08333	14.0075			5	0.504	208.167	479.325
6	0.023	7.75	17.8452	19.1244	5.68139	6	0.577	238.583	549.362	528.575	52.9079
						Proline content (μg/g(FW))			SD
						CK	19.1244			5.68139
						NaCl	528.575			52.9079
