# Supplementary material for: Transcriptome analysis and functional identification of GmMYB46 in soybean seedlings under salt stress
Source: PeerJ. 2021 Nov 11;9:e12492. doi: 10.7717/peerj.12492 (PMC8590805; doi:10.7717/peerj.12492)
Supplement: Supplemental Information 8 [file peerj-09-12492-s008.xls]

## Sheet: Sheet1
10 genes used for qRT-PCR (Validation by qRT-PCR analysis)
Gene_id	Name	FC(RNA-Seq)	log2FC(RNA-seq)	FC(qRT-PCR)	log2FC(qRT-PCR)
LOC100807235	PP2C51	42.9093	5.42322	15.0731	3.91391
LOC100816551	BHLH25	5.30754	2.40804	11.3588	3.50574
LOC100785783	PIP2-7	4.40355	2.13867	2.08789	1.06204
LOC100787314	ABCC10	3.04855	1.60812	2.60007	1.37855
LOC100795929	NPF4.6	2.56456	1.35871	5.05767	2.33847
LOC100805378	PYL4	0.045102	-4.47066	0.362032	-1.46581
LOC102663255	WRKY29	0.0595544	-4.06965	0.185895	-2.42744
LOC100306125	ERF106	0.0982077	-3.34802	0.333567	-1.58395
LOC100787705	NPF7.3	0.248238	-2.0102	0.180663	-2.46863
LOC100819491	AKT1	0.272564	-1.87533	0.413677	-1.27342
