# Supplementary material for: Transcriptome analysis and functional identification of GmMYB46 in soybean seedlings under salt stress
Source: PeerJ. 2021 Nov 11;9:e12492. doi: 10.7717/peerj.12492 (PMC8590805; doi:10.7717/peerj.12492)
Supplement: Supplemental Information 9 [file peerj-09-12492-s009.xlsx]

## Sheet: Sheet1
List of differentially expressed transcription factors in different families
TF family	Gene_id	Gene_symbol	Annotation
GRAS	LOC100775665	CIGR1	scarecrow-like protein 21
	LOC100802093	SCL32	scarecrow-like protein 32
	LOC100805056	SCL32	scarecrow-like protein 32
HD-Zip I	LOC100797862	ATHB-12	homeodomain/HOMEOBOX transcription factor
	LOC100811208	ATHB-12	homeobox-leucine zipper protein ATHB-12
	HDL56	ATHB-6	homeodomain-leucine zipper protein 56
	LOC100798480	HAT3	homeobox-leucine zipper protein HAT3
	LOC100783851	HAT4	homeobox-leucine zipper protein HAT4
AUX/IAA	LOC100500488	IAA17	AUX/IAA family protein
	LOC100815098	IAA17	auxin-responsive protein IAA17
MADS	MADS28	MTF1	MADS transcription factor
GATA	LOC100780875	GATA22	putative GATA transcription factor 22
	LOC102659929	GATA22	putative GATA transcription factor 22
Dof	LOC778120	CDF2	C2C2-Zn Dof transcription factor
B-box	LOC100800981	BBX20	B-box zinc finger protein 20
	LOC100790232	BBX21	B-box zinc finger protein 20
	LOC100794842	BBX21	B-box zinc finger protein 21
NFYA	GMNF-YA02	NFYA9	nuclear transcription factor Y subunit A-2
	GMNF-YA13	NFYA9	nuclear transcription factor Y subunit A-13
	GMNF-YA14	NFYA9	nuclear transcription factor Y subunit A-14
	LOC100778034	NFYB3	nuclear transcription factor Y subunit B-3
HSF	GMHSF-08	HSF30	heat stress transcription factor Hsf-08
	LOC100778060	HSF30	heat stress transcription factor A-2
	LOC100818430	HSF30	heat stress transcription factor A-2
	GMHSF-21	HSFA6b	heat stress transcription factor Hsf-21
bZIP	LOC100819313	ABF2	bZIP transcription factor TRAB1
	GMBZIP1	ABF4	BZIP transcription factor bZIP1
	BZIP112	BZIP34	putative bZIP domain class transcription factor
	BZIP73B	BZIP43	BZIP transcription factor
	BZIP111	BZIP44	bZIP transcription factor bZIP111
	BZIP58	BZIP61	transcription factor bZIP58
	GMBZIP48	BZIP61	transcription factor bZIP48
	LOC100787795	RF2b	bZIP transcription factor 18
C2H2	SCOF-1	ZAT10	scof-1 protein
	LOC100813871	ZAT11	zinc finger protein ZAT12
	LOC100800095	ZAT6	zinc finger protein ZAT10
	STF-3	ZAT6	zinc finger protein ZAT10-like
	LOC102662018	ZAT9	dr1-associated corepressor homolog
	LOC100819484	AZF1	zinc finger protein ZAT10
	LOC100814129	GIS	zinc finger protein GIS
CCCH	LOC100778184	At2g19810	zinc finger CCCH domain-containing protein 20
	LOC100809761	At2g19810	zinc finger CCCH domain-containing protein 20
	LOC106794312	TZF4	uncharacterized LOC106794312
WRKY	LOC100787050	WRKY28	WRKY transcription factor 28
	LOC102663255	WRKY29	probable WRKY transcription factor 29
	WRKY12	WRKY53	WRKY transcription factor 12
NAC	NAC35	NAC021	transcriptional factor NAC35
	LOC100780313	NAC031	protein CUP-SHAPED COTYLEDON 3
	LOC100811301	NAC072	NAC domain-containing protein 72
	NAC3	NAC072	NAC domain protein NAC3
	LOC100781321	NAC090	NAC domain-containing protein 90
	LOC100793989	NAC104	NAC domain-containing protein 104
	LOC100815777	NAC104	NAC domain-containing protein 104
MYB	LOC778071	MYB102	transcription factor MYB102
	LOC100794205	MYB14	transcription factor MYB13
	LOC100806975	MYB14	transcription factor MYB4
	LOC100779186	MYB36	transcription factor RAX2
	MYB124	MYB44	MYB transcription factor MYB124
	MYB121	MYB5	transcription factor MYBZ1
	MYB70	MYB73	MYB transcription factor MYB70
	LOC100781727	MYB77	transcription factor MYB77
	LOC100805341	MYB78	transcription factor MYB108
	LOC100799410	MYB83	transcription factor MYB46
	LOC100809196	EFM	myb family transcription factor EFM
	LOC100803341	HHO6	myb family transcription factor EFM
	GMPHR1	PHL11	MYB-CC domain-containing transcription factor PHR1
	LOC100777595	GLK1	transcription activator GLK1
	LOC778166	RVE6	protein REVEILLE 6
	LOC100785723	HHO5	transcription factor HHO5
	LOC100817326	HHO5	transcription factor HHO5
AP2/ERF	LOC100527365	ERF003	uncharacterized LOC100527365
	LOC100777851	ERF003	ethylene-responsive transcription factor ERF003-like
	AP2-5	ERF013	AP2 domain-containing transcription factor 5
	LOC100788567	ERF022	ethylene-responsive transcription factor ERF022
	LOC100802845	ERF023	ethylene-responsive transcription factor ERF023
	LOC100819971	ERF023	ethylene-responsive transcription factor ERF023
	LOC100793589	ERF026	ethylene-responsive transcription factor ERF026
	LOC100812293	ERF039	ethylene-responsive transcription factor ERF039
	LOC100306125	ERF106	putative ethylene-responsive transcription factor
	LOC100499732	ERF106	DNA-binding domain-containing protein
	LOC100500502	ERF106	DNA-binding domain-containing protein
	LOC100804843	ERF110	ethylene-responsive transcription factor ABR1
	LOC100500531	ERF115	AP2-EREBP transcription factor
	LOC100803653	ERF1A	ethylene-responsive transcription factor 1A
	LOC100817097	ERF1A	ethylene-responsive transcription factor 1A
	LOC100780775	ERF1B	ethylene-responsive transcription factor 1B
	LOC100784784	ERF1B	ethylene-responsive transcription factor 1-like protein
	LOC100800788	ERF5	ethylene-responsive transcription factor 5-like protein
	LOC100817546	ABR1	ethylene-responsive transcription factor ABR1
	LOC100795280	AIL7	AP2-like ethylene-responsive transcription factor AIL7
	LOC100802454	ANT	AP2-like ethylene-responsive transcription factor ANT
	LOC100776453	CRF2	ethylene-responsive transcription factor CRF2
	LOC100795696	DREB1B	dehydration-responsive element-binding protein 1F
	DREB1-like	DREB1D	CRT binding factor 1
	LOC100527241	DREB3	DNA-binding domain-containing protein
	LOC100778201	DREB3	ethylene-responsive transcription factor TINY
	ERF7	RAP2-2	ethylene-responsive transcription factor 7
	EBP	RAP2-3	ERF protein
	LOC100780763	RAP2-3	ethylene-responsive transcription factor RAP2-2-like
	LOC100798483	WRI1	AP2-like ethylene-responsive transcription factor At1g16060
	LOC100775316	PTI5	pathogenesis-related genes transcriptional activator PTI5
	LOC100811533	PTI5	pathogenesis-related genes transcriptional activator PTI5
bHLH	LOC100782565	BHLH110	transcription factor bHLH111
	LOC100775836	BHLH118	transcription factor bHLH118-like
	LOC100795953	BHLH120	transcription factor bHLH118
	LOC100819319	BHLH128	transcription factor bHLH128
	LOC100527660	BHLH153	uncharacterized LOC100527660
	LOC100809363	BHLH162	transcription factor bHLH168
	LOC100776539	BHLH25	transcription factor bHLH25
	LOC100794354	BHLH25	transcription factor bHLH25
	LOC100816551	BHLH25	transcription factor bHLH18
	LOC100776143	BHLH62	transcription factor bHLH62
	LOC100787699	BHLH62	transcription factor bHLH62
	LOC100793975	BHLH87	transcription factor bHLH87
	LOC100784145	BHLH93	transcription factor bHLH93-like
	LOC100500546	SCRM2	uncharacterized LOC100500546
