# Supplementary material for: Transcriptome analysis and functional identification of GmMYB46 in soybean seedlings under salt stress
Source: PeerJ. 2021 Nov 11;9:e12492. doi: 10.7717/peerj.12492 (PMC8590805; doi:10.7717/peerj.12492)
Supplement: Supplemental Information 10 [file peerj-09-12492-s010.xls]

## Sheet: FPKM
	CK_1	CK_2	CK_3	Na_1	Na_2	Na_3	foldChange	log2FoldChange	p value
LOC778071	3.27531	3.06912	2.69225	6.04726	5.91924	6.38216	2.0662	1.04698	1.08955e-07
MYB121	0.970166	1.03606	0.787757	3.04983	2.07561	2.05519	2.31129	1.2087	0.000756677
LOC100805341	0.028149	0.112877	0.0484797	0.189427	0.480395	0.251439	4.0867	2.03094	0.0156308
LOC100799410	0.0620019	0.125413	0.16189	0.870932	0.947352	0.797536	7.48864	2.9047	0.0167086
LOC100809196	0.548228	0.58852	0.572396	1.02362	1.61855	1.08134	2.25247	1.17151	0.000168122
LOC100803341	0.346541	0.261795	0.207136	0.716877	0.805265	0.561294	2.22874	1.15623	0.00521505
GMPHR1	1.18117	0.805344	0.798811	2.33787	2.41623	2.37474	2.44089	1.2874	5.18003e-07
LOC100777595	1.40239	3.02942	2.27905	4.22542	5.29815	4.33895	2.0626	1.04446	1.38551e-05
LOC778166	2.60871	2.70658	2.90418	9.25861	7.72444	7.3437	3.15334	1.65688	3.98841e-23
LOC100785723	6.70888	5.16826	4.34344	9.05536	10.8247	11.758	2.01116	1.00803	3.0321e-07
LOC100817326	0.910884	0.61183	0.59477	1.53134	2.70502	2.22469	2.99062	1.58045	1.10045e-06
LOC100794205	4.52811	6.37139	3.87358	0.89523	0.922411	0.407678	0.140012	-2.83638	4.03906e-10
LOC100806975	0.416651	0.280153	0.271034	0	0	0.0308554	0.0303183	-5.04367	0.000245868
LOC100779186	0.0964365	0.0727917	0.0838654	0	0	0	0	#NAME?	0.0210008
MYB124	7.40523	8.76094	8.93093	2.92897	2.87322	1.87015	0.299823	-1.73782	6.14295e-16
MYB70	19.1754	23.4429	26.6693	10.0946	9.91466	9.24869	0.430388	-1.21629	4.06606e-08
LOC100781727	0.697239	1.1066	0.78847	0.317761	0.296889	0.0330364	0.252393	-1.98626	0.000532024
