# Supplementary material for: Transcriptome analysis and functional identification of GmMYB46 in soybean seedlings under salt stress
Source: PeerJ. 2021 Nov 11;9:e12492. doi: 10.7717/peerj.12492 (PMC8590805; doi:10.7717/peerj.12492)
Supplement: Supplemental Information 11 [file peerj-09-12492-s011.zip]

Archive with 3 entries (2 files):
- Uncropped blots for Figure 6C/
- Uncropped blots for Figure 6C/Semi-quantitative PCR_1.jpg
- Uncropped blots for Figure 6C/Semi-quantitative PCR_2.jpg
