# Supplementary material for: Transcriptome analysis and functional identification of GmMYB46 in soybean seedlings under salt stress
Source: PeerJ. 2021 Nov 11;9:e12492. doi: 10.7717/peerj.12492 (PMC8590805; doi:10.7717/peerj.12492)
Supplement: Supplemental Information 12 [file peerj-09-12492-s012.xlsx]

## Sheet: Fig.7B Survival rate
		Total	Survival-5 d	Survival-7 d	Survival rate-5 d	Survival rate-7 d		5	7
Col-0	re.1	18	10	3	0.555556	0.166667		55.5556	16.6667		MEAN	Col-0	OX46.1	OX46.2		SD	Col-0	OX46.1	OX46.2
	re.2	19	10	6	0.526316	0.315789		52.6316	31.5789		5 d	0.635852	0.955556	0.947794		5 d	0.114634	0.0544331	0.0708482
	re.3	13	10	6	0.769231	0.461538		76.9231	46.1538		7 d	0.351383	0.886111	0.694923		7 d	0.141015	0.0917928	0.126802
	re.4	13	9	6	0.692308	0.461538		69.2308	46.1538
OX46.1	re.1	9	8	7	0.888889	0.777778		88.8889	77.7778		MEAN	Col-0	OX46.1	OX46.2		SD	Col-0	OX46.1	OX46.2
	re.2	10	10	9	1	0.9		100	90		5 d	63.5852	95.5556	94.7794		5 d	11.4634	5.44331	7.08482
	re.3	10	10	10	1	1		100	100		7 d	35.1383	88.6111	69.4923		7 d	14.1015	9.17928	12.6802
	re.4	15	14	13	0.933333	0.866667		93.3333	86.6667
OX46.2	re.1	14	14	12	1	0.857143		100	85.7143
	re.2	17	16	12	0.941176	0.705882		94.1176	70.5882
	re.3	15	15	10	1	0.666667		100	66.6667
	re.4	20	17	11	0.85	0.55		85	55
									Col-0				OX46.1				OX46.2
								5 d	55.5556	52.6316	76.9231	69.2308	88.8889	100	100	93.3333	100	94.1176	100	85
								7 d	16.6667	31.5789	46.1538	46.1538	77.7778	90	100	86.6667	85.7143	70.5882	66.6667	55

## Sheet: Fig.7C RWC
CK								7 d
	FW	TW	DW	RWC					FW	TW	DW	RWC
Col-0	0.0561	0.0603	0.005	0.924051	92.4051			Col-0	0.0161	0.0442	0.0039	0.30273	30.273
Col-0	0.0541	0.0611	0.0055	0.874101	87.4101			Col-0	0.0195	0.0412	0.0044	0.410326	41.0326
Col-0	0.0411	0.0432	0.0041	0.946292	94.6292			Col-0	0.0211	0.0516	0.0052	0.342672	34.2672
Col-0	0.0437	0.0469	0.0047	0.924171	92.4171			Col-0	0.0177	0.0379	0.005	0.386018	38.6018
OX46.1	0.0509	0.0553	0.004	0.91423	91.423			OX46.1	0.0292	0.0502	0.0073	0.51049	51.049
OX46.1	0.0348	0.0357	0.0039	0.971698	97.1698			OX46.1	0.0332	0.0572	0.0057	0.533981	53.3981
OX46.1	0.0546	0.0611	0.0042	0.885764	88.5764			OX46.1	0.0477	0.0705	0.0051	0.651376	65.1376
OX46.1	0.0533	0.0572	0.0034	0.927509	92.7509			OX46.1	0.0336	0.0547	0.0073	0.554852	55.4852
OX46.2	0.0404	0.0448	0.005	0.889447	88.9447			OX46.2	0.0368	0.0584	0.001	0.623693	62.3693
OX46.2	0.0346	0.0359	0.0035	0.959877	95.9877			OX46.2	0.0408	0.0604	0.001	0.670034	67.0034
OX46.2	0.0526	0.0579	0.0035	0.902574	90.2574			OX46.2	0.0338	0.0663	0.001	0.502297	50.2297
OX46.2	0.0433	0.0461	0.0035	0.934272	93.4272			OX46.2	0.0351	0.0655	0.001	0.528682	52.8682
			Col-0				OX46.1				OX46.2
		CK	92.4051	87.4101	94.6292	92.4171	91.423	97.1698	88.5764	92.7509	88.9447	95.9877	90.2574	93.4272
		7 d	30.273	41.0326	34.2672	38.6018	51.049	53.3981	65.1376	55.4852	62.3693	67.0034	50.2297	52.8682

## Sheet: Fig.7D MDA
	CK									NaCl
	OD450	OD532	OD600	μM	nmol·g-1 FW					OD450	OD532	OD600	μM	nmol·g-1 FW
Col-0	0.045	0.139	0.012	0.80665	16.133				Col-0	0.071	0.415	0.027	2.50164	50.0328	50.0328
Col-0	0.035	0.138	0.005	0.85155	17.031				Col-0	0.057	0.343	0.021	2.07718	41.5436	41.5436
Col-0	0.034	0.149	0.001	0.95036	19.0072				Col-0	0.059	0.333	0.019	2.02366	40.4732	40.4732
Col-0	0.037	0.135	0.014	0.77183	15.4366				Col-0	0.064	0.295	0.014	1.80471	36.0942	36.0942
OX46.1	0.041	0.125	0.007	0.74994	14.9988				OX46.1	0.067	0.253	0.011	1.54758	30.9516	30.9516
OX46.1	0.048	0.153	0.011	0.90322	18.0644				OX46.1	0.051	0.262	0.016	1.58274	31.6548	31.6548
OX46.1	0.051	0.153	0.005	0.94084	18.8168				OX46.1	0.038	0.281	0.013	1.73412	34.6824	34.6824
OX46.1	0.038	0.133	0.007	0.80402	16.0804				OX46.1	0.052	0.217	0.017	1.28088	25.6176	25.6176
OX46.2	0.045	0.154	0.006	0.9442	18.884				OX46.2	0.058	0.248	0.012	1.51332	30.2664	30.2664
OX46.2	0.048	0.149	0.013	0.86392	17.2784				OX46.2	0.047	0.252	0.011	1.55223	31.0446	31.0446
OX46.2	0.048	0.143	0.009	0.85082	17.0164				OX46.2	0.041	0.206	0.021	1.18879	23.7758	23.7758
OX46.2	0.036	0.133	0.013	0.76584	15.3168				OX46.2	0.067	0.219	0.019	1.27248	25.4496	25.4496
				Col-0				OX46.1				OX46.2
			CK	16.133	17.031	19.0072	15.4366	14.9988	18.0644	18.8168	16.0804	18.884	17.2784	17.0164	15.3168
			7 d	50.0328	41.5436	40.4732	36.0942	30.9516	31.6548	34.6824	25.6176	30.2664	31.0446	23.7758	25.4496

## Sheet: Fig.7E Proline
CK	OD520	浓度（μM）	Proline含量(μg·g-1 FW)		NaCl	OD520	浓度（μM）	Proline含量(μg·g-1 FW)
Col-0	0.148	59.8333	137.772		Col-0	1.49	619	1425.31
Col-0	0.101	40.25	92.6797		Col-0	1.46	606.5	1396.53
Col-0	0.116	46.5	107.071		Col-0	1.26	523.167	1204.64
Col-0	0.112	44.8333	103.233		Col-0	1.08	448.167	1031.95
OX46.1	0.127	51.0833	117.624		OX46.1	2.008	834.833	1922.29
OX46.1	0.157	63.5833	146.407		OX46.1	2.33	969	2231.22
OX46.1	0.107	42.75	98.4361		OX46.1	2	831.5	1914.61
OX46.1	0.099	39.4167	90.7608		OX46.1	1.91	794	1828.26
OX46.2	0.135	54.4167	125.3		OX46.2	2.11	877.333	2020.15
OX46.2	0.125	50.25	115.706		OX46.2	1.89	785.667	1809.08
OX46.2	0.146	59	135.853		OX46.2	2.34	973.167	2240.81
OX46.2	0.094	37.3333	85.9637		OX46.2	2.4	998.167	2298.38

## Sheet: Fig.7F SOD
CK	OD560	SOD activity (U·g-1·min-1 FW)				NaCl	OD560	SOD activity (U·g-1·min-1 FW)
Col-0	0.102	186.725				Col-0	0.073	204.715
Col-0	0.136	165.633				Col-0	0.085	197.27
Col-0	0.147	158.809				Col-0	0.055	215.881
Col-0	0.107	183.623				Col-0	0.049	219.603
OX46.1	0.155	153.846				OX46.1	0.032	230.149
OX46.1	0.106	184.243				OX46.1	0.047	220.844
OX46.1	0.139	163.772				OX46.1	0.031	230.769
OX46.1	0.142	161.911				OX46.1	0.024	235.112
OX46.2	0.139	163.772				OX46.2	0.049	219.603
OX46.2	0.145	160.05				OX46.2	0.025	234.491
OX46.2	0.105	184.864				OX46.2	0.029	232.01
OX46.2	0.118	176.799				OX46.2	0.019	238.213

## Sheet: Fig.7F POD
CK	△OD470	POD activity (U·g-1·min-1 FW)			NaCl	△OD470	POD activity (U·g-1·min-1 FW)
Col-0	0.032	3200			Col-0	0.053	5300
Col-0	0.045	4500			Col-0	0.058	5800
Col-0	0.052	5200			Col-0	0.045	4500
Col-0	0.032	3200			Col-0	0.041	4100
OX46.1	0.033	3300			OX46.1	0.065	6500
OX46.1	0.036	3600			OX46.1	0.066	6600
OX46.1	0.046	4600			OX46.1	0.084	8400
OX46.1	0.055	5500			OX46.1	0.059	5900
OX46.2	0.053	5300			OX46.2	0.075	7500
OX46.2	0.049	4900			OX46.2	0.079	7900
OX46.2	0.033	3300			OX46.2	0.066	6600
OX46.2	0.041	4100			OX46.2	0.082	8200
