# Supplementary material for: Transcriptome analysis and functional identification of GmMYB46 in soybean seedlings under salt stress
Source: PeerJ. 2021 Nov 11;9:e12492. doi: 10.7717/peerj.12492 (PMC8590805; doi:10.7717/peerj.12492)
Supplement: Supplemental Information 13 [file peerj-09-12492-s013.xls]

## Sheet: Results-1
Block Type	96alum
Chemistry	SYBR_GREEN
Experiment File Name	C:\Users\LiuXun\Desktop\2019-09-24-1.eds
Experiment Run End Time	2011-01-29 01:25:38 上午 CST
Instrument Type	sds7500
Passive Reference	ROX
Well	Sample Name	Target Name	Reporter	Cт	Cт Mean	Cт SD
A1	CK-WT	EF-1	SYBR	17.4687	17.5238	0.221729
A2	CK-WT	EF-1	SYBR	17.8411	17.5238	0.221729		17.5238	0.221729
A3	CK-46.1	EF-1	SYBR	17.6512	17.6881	0.146296		17.6881	0.146296
A4	CK-46.1	EF-1	SYBR	17.8107	17.6881	0.146296		17.9581	0.114888
A5	CK-46.2	EF-1	SYBR	17.8177	17.9581	0.114888		17.5705	0.10549
A6	CK-46.2	EF-1	SYBR	18.0983	17.9581	0.114888		17.5719	0.151559
A7	NA-WT	EF-1	SYBR	17.4599	17.5705	0.10549		17.5983	0.141324
A8	NA-WT	EF-1	SYBR	17.6607	17.5705	0.10549
A9	NA-46.1	EF-1	SYBR	17.4738	17.5719	0.151559
A10	NA-46.1	EF-1	SYBR	17.4202	17.5719	0.151559
A11	NA-46.2	EF-1	SYBR	17.4312	17.5983	0.141324
A12	NA-46.2	EF-1	SYBR	17.7043	17.5983	0.141324
B1	CK-WT	EF-1	SYBR	17.314	17.5238	0.221729
B2	CK-WT	EF-1	SYBR	17.5115	17.5238	0.221729
B3	CK-46.1	EF-1	SYBR	17.4968	17.6881	0.146296
B4	CK-46.1	EF-1	SYBR	17.794	17.6881	0.146296
B5	CK-46.2	EF-1	SYBR	17.9689	17.9581	0.114888
B6	CK-46.2	EF-1	SYBR	17.9475	17.9581	0.114888
B7	NA-WT	EF-1	SYBR	17.6608	17.5705	0.10549
B8	NA-WT	EF-1	SYBR	17.5007	17.5705	0.10549
B9	NA-46.1	EF-1	SYBR	17.7471	17.5719	0.151559
B10	NA-46.1	EF-1	SYBR	17.6466	17.5719	0.151559
B11	NA-46.2	EF-1	SYBR	17.5318	17.5983	0.141324
B12	NA-46.2	EF-1	SYBR	17.7261	17.5983	0.141324
C1	CK-WT	SOD	SYBR	22.2089	23.9574	0.168365
C2	CK-WT	SOD	SYBR	23.8912	23.9574	0.168365		23.9574	0.168365
C3	CK-46.1	SOD	SYBR	23.9223	23.7926	0.147388		23.7926	0.147388
C4	CK-46.1	SOD	SYBR	23.8598	23.7926	0.147388		24.0206	0.109907
C5	CK-46.2	SOD	SYBR	23.9194	24.0206	0.109907		22.831	0.110516
C6	CK-46.2	SOD	SYBR	24.1449	24.0206	0.109907		22.0116	0.0592469
C7	NA-WT	SOD	SYBR	22.9849	22.831	0.110516		22.1185	0.0472086
C8	NA-WT	SOD	SYBR	22.7266	22.831	0.110516
C9	NA-46.1	SOD	SYBR	21.9456	22.0116	0.0592469
C10	NA-46.1	SOD	SYBR	22.0851	22.0116	0.0592469
C11	NA-46.2	SOD	SYBR	22.0911	22.1185	0.0472086
C12	NA-46.2	SOD	SYBR	22.1348	22.1185	0.0472086
D1	CK-WT	SOD	SYBR	23.8758	23.9574	0.168365
D2	CK-WT	SOD	SYBR	23.8538	23.9574	0.168365
D3	CK-46.1	SOD	SYBR	23.5842	23.7926	0.147388
D4	CK-46.1	SOD	SYBR	23.8028	23.7926	0.147388
D5	CK-46.2	SOD	SYBR	23.9374	24.0206	0.109907
D6	CK-46.2	SOD	SYBR	24.0807	24.0206	0.109907
D7	NA-WT	SOD	SYBR	22.786	22.831	0.110516
D8	NA-WT	SOD	SYBR	22.8266	22.831	0.110516
D9	NA-46.1	SOD	SYBR	22.0273	22.0116	0.0592469
D10	NA-46.1	SOD	SYBR	21.9886	22.0116	0.0592469
D11	NA-46.2	SOD	SYBR	22.0712	22.1185	0.0472086
D12	NA-46.2	SOD	SYBR	22.1771	22.1185	0.0472086
E1	CK-WT	POD	SYBR	24.9437	25.0497	0.0943539
E2	CK-WT	POD	SYBR	25.0097	25.0497	0.0943539
E3	CK-46.1	POD	SYBR	25.1715	25.1457	0.0909698			25.0497	0.0943539
E4	CK-46.1	POD	SYBR	25.1733	25.1457	0.0909698			25.1457	0.0909698
E5	CK-46.2	POD	SYBR	25.2275	25.3555	0.160143			25.3555	0.160143
E6	CK-46.2	POD	SYBR	25.3068	25.3555	0.160143			23.0523	0.0859799
E7	NA-WT	POD	SYBR	23.0678	23.0523	0.0859799			22.4765	0.0600517
E8	NA-WT	POD	SYBR	22.929	23.0523	0.0859799			22.3177	0.170298
E9	NA-46.1	POD	SYBR	22.5046	22.4765	0.0600517
E10	NA-46.1	POD	SYBR	22.4603	22.4765	0.0600517
E11	NA-46.2	POD	SYBR	22.5674	22.3177	0.170298
E12	NA-46.2	POD	SYBR	22.2812	22.3177	0.170298
F1	CK-WT	POD	SYBR	25.1629	25.0497	0.0943539
F2	CK-WT	POD	SYBR	25.0822	25.0497	0.0943539
F3	CK-46.1	POD	SYBR	25.0143	25.1457	0.0909698
F4	CK-46.1	POD	SYBR	25.2239	25.1457	0.0909698
F5	CK-46.2	POD	SYBR	25.2979	25.3555	0.160143
F6	CK-46.2	POD	SYBR	25.5897	25.3555	0.160143
F7	NA-WT	POD	SYBR	23.1279	23.0523	0.0859799
F8	NA-WT	POD	SYBR	23.0843	23.0523	0.0859799
F9	NA-46.1	POD	SYBR	22.5401	22.4765	0.0600517
F10	NA-46.1	POD	SYBR	22.4009	22.4765	0.0600517
F11	NA-46.2	POD	SYBR	22.2283	22.3177	0.170298
F12	NA-46.2	POD	SYBR	22.194	22.3177	0.170298
G1	CK-WT	P5CS1	SYBR	27.5844	27.4896	0.160808
G2	CK-WT	P5CS1	SYBR	27.3175	27.4896	0.160808			27.4896	0.160808
G3	CK-46.1	P5CS1	SYBR	27.9004	27.6546	0.124313			27.8296	0.148222
G4	CK-46.1	P5CS1	SYBR	27.8015	27.6546	0.124313			27.4604	0.231527
G5	CK-46.2	P5CS1	SYBR	27.7924	27.4604	0.231527			24.5573	0.265954
G6	CK-46.2	P5CS1	SYBR	27.2593	27.4604	0.231527			23.3089	0.200051
G7	NA-WT	P5CS1	SYBR	24.6018	24.5573	0.265954			23.4993	0.149413
G8	NA-WT	P5CS1	SYBR	24.1785	24.5573	0.265954
G9	NA-46.1	P5CS1	SYBR	23.3923	23.3089	0.200051
G10	NA-46.1	P5CS1	SYBR	23.0913	23.3089	0.200051
G11	NA-46.2	P5CS1	SYBR	23.5006	23.4993	0.149413
G12	NA-46.2	P5CS1	SYBR	23.3465	23.4993	0.149413
H1	CK-WT	P5CS1	SYBR	27.6623	27.4896	0.160808
H2	CK-WT	P5CS1	SYBR	27.3941	27.4896	0.160808
H3	CK-46.1	P5CS1	SYBR	27.9803	27.6546	0.124313
H4	CK-46.1	P5CS1	SYBR	27.6362	27.6546	0.124313
H5	CK-46.2	P5CS1	SYBR	27.4226	27.4604	0.231527
H6	CK-46.2	P5CS1	SYBR	27.3672	27.4604	0.231527
H7	NA-WT	P5CS1	SYBR	24.798	24.5573	0.265954
H8	NA-WT	P5CS1	SYBR	24.651	24.5573	0.265954
H9	NA-46.1	P5CS1	SYBR	23.2077	23.3089	0.200051
H10	NA-46.1	P5CS1	SYBR	23.5445	23.3089	0.200051
H11	NA-46.2	P5CS1	SYBR	23.7018	23.4993	0.149413
H12	NA-46.2	P5CS1	SYBR	23.4481	23.4993	0.149413
Analysis Type	Singleplex
Endogenous Control	EF-1
RQ Min/Max Confidence Level	95.0
Reference Sample	CK-WT

## Sheet: Fig.8A P5CS1
		EF-1	P5CS1	△Ct	△△Ct	RE	MIX	up	MIN	down
CK	Col-0	17.5238	27.4896	9.96574	0	1	1.3584	0.358399	0.736161	0.263839
	OX46.1	17.6881	27.8296	10.1415	0.175735	0.885317	1.0228	0.137484	0.766313	0.119004
	OX46.2	17.9581	27.4604	9.50232	-0.463418	1.3788	1.64933	0.270528	1.15265	0.226156
NaCl	Col-0	17.5705	24.5573	6.98677	-2.97897	7.88424	9.61364	1.7294	6.46594	1.4183
	OX46.1	17.5719	23.3089	5.73701	-4.22873	18.7488	22.3113	3.56254	15.7551	2.99369
	OX46.2	17.5983	23.4993	5.90092	-4.06482	16.7352	19.2993	2.56409	14.5118	2.22343
	CK	0.221729	0.382254	0.195282	0.441907
		0.146296	0.148222	0.0433721	0.20826
		0.114888	0.231527	0.066804	0.258465
	NaCl	0.10549	0.265954	0.0818597	0.286111
		0.151559	0.200051	0.0629903	0.250979
		0.141324	0.149413	0.0422967	0.205662

## Sheet: Fig.8B SOD
		EF-1	SOD	△Ct	△△Ct	RE	MIX	up	MIN	down
CK	Col-0	17.5238	23.9574	6.43358	0	1	1.21286	0.212855	0.824501	0.175499
	OX46.1	17.6881	23.7926	6.10441	-0.329177	1.2563	1.4508	0.194499	1.08787	0.168424
	OX46.2	17.9581	24.0206	6.06253	-0.371056	1.2933	1.44398	0.150679	1.15834	0.134956
NaCl	Col-0	17.5705	22.831	5.26048	-1.1731	2.25496	2.50686	0.251902	2.02837	0.226589
	OX46.1	17.5719	22.0116	4.43971	-1.99388	3.98306	4.45865	0.475583	3.55821	0.424855
	OX46.2	17.5983	22.1185	4.52018	-1.9134	3.76696	4.17681	0.409848	3.39733	0.369632
	CK	0.221729	0.168365	0.0775106	0.278407
		0.146296	0.147388	0.0431256	0.207667
		0.114888	0.109907	0.0252789	0.158993
	NaCl	0.10549	0.110516	0.0233419	0.152781
		0.151559	0.0592469	0.0264802	0.162727
		0.141324	0.0472086	0.022201	0.149

## Sheet: Fig.8C POD
		EF-1	POD	△Ct	△△Ct	RE	MIX	up	MIN	down
CK	Col-0	17.5238	25.0497	7.52581	0	1	1.18179	0.181787	0.846176	0.153824
	OX46.1	17.6881	25.1457	7.4576	-0.06821	1.04842	1.18139	0.132973	0.930409	0.118006
	OX46.2	17.9581	25.3555	7.39743	-0.128382	1.09307	1.25308	0.160009	0.95349	0.139577
NaCl	Col-0	17.5705	23.0523	5.48173	-2.04408	4.1241	4.53207	0.407969	3.75285	0.371244
	OX46.1	17.5719	22.4765	4.90456	-2.62125	6.15284	6.8889	0.736064	5.49542	0.657417
	OX46.2	17.5983	22.3177	4.71937	-2.80643	6.99553	8.15528	1.15975	6.00071	0.994821
	CK	0.221729	0.0943539	0.0580666	0.24097
		0.146296	0.0909698	0.029678	0.172273
		0.114888	0.160143	0.0388453	0.197092
	NaCl	0.10549	0.0859799	0.0185206	0.136091
		0.151559	0.0600517	0.0265762	0.163022
		0.141324	0.170298	0.0489739	0.2213

## Sheet: Results-2
Block Type	96alum
Chemistry	SYBR_GREEN
Experiment File Name	C:\Users\LiuXun\Desktop\2019-09-24-2.eds
Experiment Run End Time	2011-01-29 03:46:35 上午 CST
Instrument Type	sds7500
Passive Reference	ROX
Well	Sample Name	Target Name	Reporter	Quencher	Cт	Cт Mean	Cт SD
A1	CK-WT	EF1	SYBR	None	17.4029	17.6947	0.272769		17.6947	0.272769
A2	CK-WT	EF1	SYBR	None	17.9254	17.6947	0.272769		17.6584	0.2579
A3	CK-46.1	EF1	SYBR	None	17.955	17.6584	0.2579		17.433	0.155531
A4	CK-46.1	EF1	SYBR	None	17.5343	17.6584	0.2579		17.8651	0.209276
A5	CK-46.2	EF1	SYBR	None	17.3682	17.433	0.155531		17.6861	0.190164
A6	CK-46.2	EF1	SYBR	None	17.5232	17.433	0.155531		17.8196	0.0978893
A7	NA-WT	EF1	SYBR	None	17.8211	17.8651	0.209276
A8	NA-WT	EF1	SYBR	None	18.1457	17.8651	0.209276
A9	NA-46.1	EF1	SYBR	None	17.8104	17.6861	0.190164
A10	NA-46.1	EF1	SYBR	None	17.88	17.6861	0.190164
A11	NA-46.2	EF1	SYBR	None	17.8028	17.8196	0.0978893
A12	NA-46.2	EF1	SYBR	None	17.9253	17.8196	0.0978893
B1	CK-WT	EF1	SYBR	None	17.5215	17.6947	0.272769
B2	CK-WT	EF1	SYBR	None	17.9289	17.6947	0.272769
B3	CK-46.1	EF1	SYBR	None	17.7738	17.6584	0.2579
B4	CK-46.1	EF1	SYBR	None	17.3706	17.6584	0.2579
B5	CK-46.2	EF1	SYBR	None	17.2473	17.433	0.155531
B6	CK-46.2	EF1	SYBR	None	17.5935	17.433	0.155531
B7	NA-WT	EF1	SYBR	None	17.8534	17.8651	0.209276
B8	NA-WT	EF1	SYBR	None	17.6402	17.8651	0.209276
B9	NA-46.1	EF1	SYBR	None	17.478	17.6861	0.190164
B10	NA-46.1	EF1	SYBR	None	17.5759	17.6861	0.190164
B11	NA-46.2	EF1	SYBR	None	17.6935	17.8196	0.0978893
B12	NA-46.2	EF1	SYBR	None	17.8568	17.8196	0.0978893
C1	CK-WT	NCED3	SYBR	None	22.9316	23.1966	0.239693
C2	CK-WT	NCED3	SYBR	None	23.5031	23.1966	0.239693		23.1966	0.239693
C3	CK-46.1	NCED3	SYBR	None	22.1366	22.319	0.333555		22.319	0.333555
C4	CK-46.1	NCED3	SYBR	None	22.8055	22.319	0.333555		22.4061	0.255187
C5	CK-46.2	NCED3	SYBR	None	22.4411	22.4061	0.255187		19.3693	0.0902673
C6	CK-46.2	NCED3	SYBR	None	22.5274	22.4061	0.255187		18.7138	0.201275
C7	NA-WT	NCED3	SYBR	None	19.3926	19.3693	0.0902673		18.4288	0.172516
C8	NA-WT	NCED3	SYBR	None	19.239	19.3693	0.0902673
C9	NA-46.1	NCED3	SYBR	None	18.5688	18.7138	0.201275
C10	NA-46.1	NCED3	SYBR	None	18.9203	18.7138	0.201275
C11	NA-46.2	NCED3	SYBR	None	18.2725	18.4288	0.172516
C12	NA-46.2	NCED3	SYBR	None	18.3191	18.4288	0.172516
D1	CK-WT	NCED3	SYBR	None	23.1151	23.1966	0.239693
D2	CK-WT	NCED3	SYBR	None	23.2365	23.1966	0.239693
D3	CK-46.1	NCED3	SYBR	None	22.0734	22.319	0.333555
D4	CK-46.1	NCED3	SYBR	None	22.2605	22.319	0.333555
D5	CK-46.2	NCED3	SYBR	None	22.0389	22.4061	0.255187
D6	CK-46.2	NCED3	SYBR	None	22.6172	22.4061	0.255187
D7	NA-WT	NCED3	SYBR	None	19.4474	19.3693	0.0902673
D8	NA-WT	NCED3	SYBR	None	19.3981	19.3693	0.0902673
D9	NA-46.1	NCED3	SYBR	None	18.8503	18.7138	0.201275
D10	NA-46.1	NCED3	SYBR	None	18.5156	18.7138	0.201275
D11	NA-46.2	NCED3	SYBR	None	18.6551	18.4288	0.172516
D12	NA-46.2	NCED3	SYBR	None	18.4688	18.4288	0.172516
Analysis Type	Singleplex
Endogenous Control	EF1
RQ Min/Max Confidence Level	95.0
Reference Sample	CK-WT

## Sheet: Fig.8D NCED3
		EF-1	NCED3	△Ct	△△Ct	RE	MIX	up	MIN	down
CK	Col-0	17.6947	23.1966	5.50187	0	1	1.2862	0.286204	0.777482	0.222518
	OX46.1	17.6584	22.319	4.66058	-0.841291	1.79165	2.39981	0.608158	1.33761	0.454039
	OX46.2	17.433	22.4061	4.97312	-0.528747	1.44268	1.77472	0.332049	1.17275	0.269923
NaCl	Col-0	17.8651	19.3693	1.50418	-3.99768	15.9743	18.7082	2.73385	13.64	2.33435
	OX46.1	17.6861	18.7138	1.02766	-4.47421	22.2265	26.9294	4.70289	18.3449	3.88159
	OX46.2	17.8196	18.4288	0.609245	-4.89262	29.7048	34.0829	4.37813	25.889	3.81574
	CK	0.272769	0.239693	0.131856	0.363119
		0.2579	0.333555	0.177771	0.421629
		0.155531	0.255187	0.0893102	0.298848
	NaCl	0.209276	0.0902673	0.0519448	0.227914
		0.190164	0.201275	0.076674	0.276901
		0.0978893	0.172516	0.0393442	0.198354
